# Supplementary material for: Arginase 2 and Polyamines in Human Pancreatic Beta Cells: Possible Role in the Pathogenesis of Type 2 Diabetes
Source: Int J Mol Sci. 2021 Nov 9;22(22):12099. doi: 10.3390/ijms222212099 (PMC8625980; doi:10.3390/ijms222212099)
Supplement: Supplementary file 1 [file ijms-22-12099-s001.zip]

Archive with 1 entries (1 files):
- ijms-1388180-supplementary.xls
