# Supplementary material for: Arginase 2 and Polyamines in Human Pancreatic Beta Cells: Possible Role in the Pathogenesis of Type 2 Diabetes
Source: Int J Mol Sci. 2021 Nov 9;22(22):12099. doi: 10.3390/ijms222212099 (PMC8625980; doi:10.3390/ijms222212099)
Supplement: Supplementary file 1 [file ijms-22-12099-s001.zip › ijms-1388180-supplementary.xls]

## Sheet: gnomAD_v2.1.1_ENSG00000081181_2
Chromosome	Position	rsID	Reference	Alternate	Source	Filters - exomes	Filters - genomes	Consequence	Protein Consequence	Transcript Consequence	Annotation	Flags	Allele Count	Allele Number	Allele Frequency	Homozygote Count	Hemizygote Count	Allele Count African	Allele Number African	Homozygote Count African	Hemizygote Count African	Allele Count Latino	Allele Number Latino	Homozygote Count Latino	Hemizygote Count Latino	Allele Count Ashkenazi Jewish	Allele Number Ashkenazi Jewish	Homozygote Count Ashkenazi Jewish	Hemizygote Count Ashkenazi Jewish	Allele Count East Asian	Allele Number East Asian	Homozygote Count East Asian	Hemizygote Count East Asian	Allele Count European (Finnish)	Allele Number European (Finnish)	Homozygote Count European (Finnish)	Hemizygote Count European (Finnish)	Allele Count European (non-Finnish)	Allele Number European (non-Finnish)	Homozygote Count European (non-Finnish)	Hemizygote Count European (non-Finnish)	Allele Count Other	Allele Number Other	Homozygote Count Other	Hemizygote Count Other	Allele Count South Asian	Allele Number South Asian	Homozygote Count South Asian	Hemizygote Count South Asian
14	68113293	rs742869	G	A	gnomAD Genomes	NA	PASS	c.523-68G>A		c.523-68G>A	intron_variant		14538	31328	0.464058	3978	0	1569	8692	142	0	331	848	62	0	178	290	58	0	490	1552	76	0	1961	3470	559	0	9413	15392	2904	0	596	1084	177	0	0	0	0	0
14	68117421	rs10483802	T	C	gnomAD Exomes,gnomAD Genomes	PASS	PASS	c.860-11T>C		c.860-11T>C	intron_variant		25650	281772	0.091031	2066	0	3727	24938	279	0	7467	35390	867	0	412	10342	7	0	4872	19928	589	0	617	25102	8	0	5272	128268	135	0	488	7196	13	0	2795	30608	168	0
14	68087731	rs3742876	A	T	gnomAD Exomes,gnomAD Genomes	PASS	PASS	c.184+48A>T		c.184+48A>T	intron_variant		3141	282280	0.0111272	112	0	2	24936	0	0	11	35314	0	0	12	10354	0	0	1575	19894	60	0	19	25096	0	0	46	128922	0	0	51	7200	2	0	1425	30564	50	0
14	68108962	rs35418251	TACA	T	gnomAD Exomes,gnomAD Genomes	PASS	PASS	p.Asn84del	p.Asn84del	c.250_252delAAC	inframe_deletion		1336	282770	0.00472469	5	0	41	24968	0	0	65	35410	0	0	13	10368	0	0	0	19952	0	0	89	25120	0	0	1048	129118	5	0	24	7218	0	0	56	30616	0	0
14	68112307	rs142854063	T	C	gnomAD Genomes	NA	PASS	c.363-53T>C		c.363-53T>C	intron_variant		139	31392	0.00442788	2	0	136	8714	2	0	0	848	0	0	0	290	0	0	0	1558	0	0	0	3476	0	0	0	15418	0	0	3	1088	0	0	0	0	0	0
14	68086741	rs17185189	A	G	gnomAD Exomes,gnomAD Genomes	PASS	PASS	p.His16Arg	p.His16Arg	c.47A>G	missense_variant		1234	278778	0.00442646	3	0	18	24412	0	0	45	34942	0	0	5	10230	0	0	2	19648	0	0	90	24816	1	0	1005	127406	2	0	30	7112	0	0	39	30212	0	0
14	68117658	rs114217628	G	A	gnomAD Exomes,gnomAD Genomes	PASS	PASS	c.*21G>A		c.*21G>A	3_prime_UTR_variant		1118	280852	0.00398074	22	0	1019	24894	21	0	73	35252	0	0	0	10320	0	0	0	19924	0	0	0	24098	0	0	10	128684	0	0	13	7198	0	0	3	30482	1	0
14	68113738	rs17104534	G	C	gnomAD Exomes,gnomAD Genomes	PASS	PASS	p.Gly240Arg	p.Gly240Arg	c.718G>C	missense_variant		712	281898	0.00252574	12	0	658	24956	12	0	41	35352	0	0	0	10366	0	0	0	19950	0	0	0	24658	0	0	0	128816	0	0	7	7206	0	0	6	30594	0	0
14	68113798	rs1305691271	CCT	C	gnomAD Genomes	NA	PASS	c.722+57_722+58delCT		c.722+57_722+58delCT	intron_variant		67	31396	0.00213403	0	0	66	8706	0	0	0	848	0	0	0	290	0	0	0	1560	0	0	0	3476	0	0	0	15428	0	0	1	1088	0	0	0	0	0	0
14	68117496	rs45584632	G	A	gnomAD Exomes,gnomAD Genomes	PASS	PASS	p.Ala308Ala	c.924G>A(p.=)	c.924G>A	synonymous_variant		471	282778	0.00166562	2	0	35	24964	0	0	89	35434	0	0	60	10368	0	0	1	19950	0	0	3	25124	0	0	247	129098	2	0	22	7224	0	0	14	30616	0	0
14	68113294	rs144637901	C	T	gnomAD Genomes	NA	PASS	c.523-67C>T		c.523-67C>T	intron_variant		38	31402	0.00121011	0	0	37	8710	0	0	0	848	0	0	0	290	0	0	0	1560	0	0	0	3474	0	0	0	15434	0	0	1	1086	0	0	0	0	0	0
14	68086802	rs143687219	G	A	gnomAD Exomes,gnomAD Genomes	PASS	PASS	p.Gly36Gly	c.108G>A(p.=)	c.108G>A	synonymous_variant		239	260938	0.000915926	0	0	219	22670	0	0	18	33198	0	0	0	9734	0	0	0	18422	0	0	0	23598	0	0	2	118112	0	0	0	6762	0	0	0	28442	0	0
14	68086657	rs17185182	C	G	gnomAD Exomes,gnomAD Genomes	PASS	PASS	c.-38C>G		c.-38C>G	5_prime_UTR_variant		115	142474	0.000807165	0	0	8	14724	0	0	0	15436	0	0	4	4682	0	0	0	7954	0	0	13	18052	0	0	88	62502	0	0	2	3746	0	0	0	15378	0	0
14	68108895	rs551887229	G	T	gnomAD Exomes	PASS	NA	c.185-8G>T		c.185-8G>T	splice_region_variant		193	250962	0.000769041	2	0	0	16254	0	0	2	34510	0	0	0	10056	0	0	0	18390	0	0	0	21604	0	0	0	113446	0	0	2	6112	0	0	189	30590	2	0
14	68086687	rs376898386	T	C	gnomAD Exomes,gnomAD Genomes	PASS	PASS	c.-8T>C		c.-8T>C	5_prime_UTR_variant		163	241978	0.000673615	2	0	0	21274	0	0	0	28860	0	0	0	8736	0	0	1	16126	0	0	0	23120	0	0	0	111198	0	0	1	6076	0	0	161	26588	2	0
14	68117457	rs147982459	T	G	gnomAD Exomes,gnomAD Genomes	PASS	PASS	p.Val295Val	c.885T>G(p.=)	c.885T>G	synonymous_variant		173	282626	0.000612116	0	0	2	24956	0	0	9	35434	0	0	22	10366	0	0	0	19952	0	0	0	25124	0	0	125	128956	0	0	5	7222	0	0	10	30616	0	0
14	68117587	rs141432809	A	T	gnomAD Exomes,gnomAD Genomes	PASS	PASS	p.Thr339Ser	p.Thr339Ser	c.1015A>T	missense_variant		172	282754	0.000608303	0	0	6	24970	0	0	22	35434	0	0	0	10368	0	0	0	19950	0	0	1	25110	0	0	140	129088	0	0	3	7222	0	0	0	30612	0	0
14	68086622	rs527441582	C	T	gnomAD Genomes	NA	PASS	c.-73C>T		c.-73C>T	5_prime_UTR_variant		18	31358	0.000574016	0	0	0	8708	0	0	0	848	0	0	0	290	0	0	18	1550	0	0	0	3468	0	0	0	15406	0	0	0	1088	0	0	0	0	0	0
14	68086704	rs143988405	A	T	gnomAD Exomes,gnomAD Genomes	PASS	PASS	p.Arg4Trp	p.Arg4Trp	c.10A>T	missense_variant		118	267520	0.000441089	0	0	4	23260	0	0	62	33236	0	0	0	9826	0	0	2	18334	0	0	0	24308	0	0	35	122618	0	0	15	6792	0	0	0	29146	0	0
14	68087735	rs566664406	CAG	C	gnomAD Exomes,gnomAD Genomes	PASS	PASS	c.184+55_184+56delAG		c.184+55_184+56delAG	intron_variant		120	282072	0.000425423	1	0	0	24932	0	0	0	35316	0	0	0	10338	0	0	120	19872	1	0	0	25088	0	0	0	128764	0	0	0	7200	0	0	0	30562	0	0
14	68112392	rs151039935	G	A	gnomAD Exomes,gnomAD Genomes	PASS	PASS	p.Arg132Gln	p.Arg132Gln	c.395G>A	missense_variant		97	282340	0.000343557	0	0	35	24954	0	0	13	35312	0	0	0	10358	0	0	10	19944	0	0	1	25090	0	0	34	128876	0	0	4	7212	0	0	0	30594	0	0
14	68112584	rs1216784181	T	TC	gnomAD Genomes	NA	PASS	c.522+66dupC		c.522+66dupC	intron_variant		10	31386	0.000318613	0	0	0	8702	0	0	0	848	0	0	0	290	0	0	0	1558	0	0	6	3476	0	0	3	15424	0	0	1	1088	0	0	0	0	0	0
14	68117605	rs141779491	G	A	gnomAD Exomes,gnomAD Genomes	PASS	PASS	p.Glu345Lys	p.Glu345Lys	c.1033G>A	missense_variant		87	282698	0.000307749	0	0	0	24968	0	0	0	35426	0	0	78	10366	0	0	0	19928	0	0	0	25096	0	0	5	129088	0	0	4	7220	0	0	0	30606	0	0
14	68109098	rs185454319	C	T	gnomAD Exomes,gnomAD Genomes	PASS	PASS	c.362+18C>T		c.362+18C>T	intron_variant		81	281178	0.000288074	0	0	74	24924	0	0	4	35262	0	0	0	10316	0	0	0	19938	0	0	0	24884	0	0	2	128146	0	0	0	7168	0	0	1	30540	0	0
14	68086634	rs1023182798	C	T	gnomAD Genomes	NA	PASS	c.-61C>T		c.-61C>T	5_prime_UTR_variant		9	31336	0.00028721	0	0	9	8692	0	0	0	848	0	0	0	290	0	0	0	1554	0	0	0	3470	0	0	0	15394	0	0	0	1088	0	0	0	0	0	0
14	68086701	rs149542357	C	T	gnomAD Exomes	PASS	NA	p.Leu3Leu	c.7C>T(p.=)	c.7C>T	synonymous_variant		65	235162	0.000276405	0	0	0	14486	0	0	17	32336	0	0	0	9478	0	0	1	16752	0	0	0	20746	0	0	21	106718	0	0	3	5696	0	0	23	28950	0	0
14	68109019	rs537953471	G	A	gnomAD Exomes	PASS	NA	p.Glu101Lys	p.Glu101Lys	c.301G>A	missense_variant		64	251298	0.000254678	0	0	0	16252	0	0	0	34544	0	0	0	10080	0	0	0	18392	0	0	0	21642	0	0	1	113642	0	0	1	6130	0	0	62	30616	0	0
14	68108864	rs776211352	C	T	gnomAD Exomes,gnomAD Genomes	PASS	PASS	c.185-39C>T		c.185-39C>T	intron_variant		71	279374	0.00025414	0	0	0	24898	0	0	69	35208	0	0	0	10048	0	0	0	19936	0	0	0	24818	0	0	0	127414	0	0	2	7104	0	0	0	29948	0	0
14	68117412	rs761391054	G	A	gnomAD Exomes,gnomAD Genomes	PASS	PASS	c.860-20G>A		c.860-20G>A	intron_variant		71	281488	0.000252231	0	0	1	24934	0	0	3	35390	0	0	0	10332	0	0	0	19950	0	0	15	25100	0	0	51	127994	0	0	1	7190	0	0	0	30598	0	0
14	68086739	rs747132941	G	A	gnomAD Exomes,gnomAD Genomes	PASS	PASS	p.Val15Val	c.45G>A(p.=)	c.45G>A	synonymous_variant		66	278380	0.000237086	0	0	0	24334	0	0	0	34874	0	0	0	10214	0	0	55	19614	0	0	0	24810	0	0	0	127232	0	0	0	7096	0	0	11	30206	0	0
14	68113438	rs376670540	C	T	gnomAD Exomes,gnomAD Genomes	PASS	PASS	p.Asp200Asp	c.600C>T(p.=)	c.600C>T	synonymous_variant		48	282620	0.000169839	0	0	2	24958	0	0	0	35382	0	0	0	10364	0	0	39	19952	0	0	0	25098	0	0	6	129060	0	0	0	7214	0	0	1	30592	0	0
14	68114720	rs760313587	GTTAAGTATTATT	G	gnomAD Exomes,gnomAD Genomes	PASS	PASS	c.723-28_723-17delAGTATTATTTTA		c.723-28_723-17delAGTATTATTTTA	intron_variant		33	196146	0.000168242	0	0	3	18622	0	0	24	25916	0	0	0	8882	0	0	0	13216	0	0	0	19168	0	0	3	81538	0	0	1	5606	0	0	2	23198	0	0
14	68113765	rs748027189	A	T	gnomAD Exomes,gnomAD Genomes	PASS	PASS	c.722+23A>T		c.722+23A>T	intron_variant		44	279714	0.000157304	2	0	1	24920	0	0	3	35180	0	0	0	10306	0	0	0	19922	0	0	0	23640	0	0	12	128232	1	0	2	7160	0	0	26	30354	1	0
14	68112535	rs201462969	C	T	gnomAD Exomes	PASS	NA	c.522+16C>T		c.522+16C>T	intron_variant		34	249134	0.000136473	0	0	4	16216	0	0	8	34070	0	0	0	9904	0	0	0	18362	0	0	0	21526	0	0	6	112786	0	0	4	6066	0	0	12	30204	0	0
14	68086813	rs771513122	C	G	gnomAD Exomes	PASS	NA	c.111+8C>G		c.111+8C>G	splice_region_variant		28	205758	0.000136082	0	0	0	12202	0	0	27	28806	0	0	0	8742	0	0	0	14830	0	0	0	18976	0	0	0	90554	0	0	1	5084	0	0	0	26564	0	0
14	68117524	rs148319106	G	A	gnomAD Exomes,gnomAD Genomes	PASS	PASS	p.Val318Met	p.Val318Met	c.952G>A	missense_variant		37	282814	0.000130828	0	0	36	24968	0	0	1	35438	0	0	0	10368	0	0	0	19952	0	0	0	25124	0	0	0	129122	0	0	0	7226	0	0	0	30616	0	0
14	68108856	rs113511507	G	A	gnomAD Exomes,gnomAD Genomes	PASS	PASS	c.185-47G>A		c.185-47G>A	intron_variant		36	277580	0.000129692	0	0	33	24828	0	0	0	35128	0	0	0	9882	0	0	0	19930	0	0	0	24632	0	0	0	126648	0	0	2	7054	0	0	1	29478	0	0
14	68086638	rs971563106	C	T	gnomAD Genomes	NA	PASS	c.-57C>T		c.-57C>T	5_prime_UTR_variant		4	31356	0.000127567	0	0	1	8708	0	0	1	848	0	0	0	290	0	0	0	1552	0	0	0	3472	0	0	2	15398	0	0	0	1088	0	0	0	0	0	0
14	68087557	rs931060527	GT	G	gnomAD Genomes	NA	PASS	c.112-47delT		c.112-47delT	intron_variant		4	31376	0.000127486	0	0	4	8698	0	0	0	848	0	0	0	290	0	0	0	1560	0	0	0	3474	0	0	0	15420	0	0	0	1086	0	0	0	0	0	0
14	68113809	rs1441851657	AG	A	gnomAD Genomes	NA	PASS	c.722+69delG		c.722+69delG	intron_variant		4	31392	0.000127421	0	0	4	8708	0	0	0	848	0	0	0	290	0	0	0	1556	0	0	0	3476	0	0	0	15426	0	0	0	1088	0	0	0	0	0	0
14	68117623	rs112748595	C	T	gnomAD Exomes,gnomAD Genomes	PASS	PASS	p.Arg351Cys	p.Arg351Cys	c.1051C>T	missense_variant		35	282618	0.000123842	0	0	30	24966	0	0	1	35410	0	0	0	10368	0	0	0	19950	0	0	0	25028	0	0	3	129080	0	0	0	7220	0	0	1	30596	0	0
14	68113633	rs761017358	C	T	gnomAD Exomes,gnomAD Genomes	PASS	PASS	c.618-5C>T		c.618-5C>T	splice_region_variant		34	281208	0.000120907	0	0	0	24808	0	0	0	35196	0	0	0	10336	0	0	0	19938	0	0	2	24874	0	0	31	128524	0	0	1	7154	0	0	0	30378	0	0
14	68113409	rs199828283	G	T	gnomAD Exomes,gnomAD Genomes	PASS	PASS	p.Ala191Ser	p.Ala191Ser	c.571G>T	missense_variant		33	282694	0.000116734	0	0	0	24966	0	0	0	35398	0	0	29	10360	0	0	0	19950	0	0	0	25110	0	0	2	129088	0	0	2	7220	0	0	0	30602	0	0
14	68108874	rs559785692	T	C	gnomAD Exomes,gnomAD Genomes	PASS	PASS	c.185-29T>C		c.185-29T>C	intron_variant		32	281202	0.000113797	0	0	0	24940	0	0	0	35318	0	0	0	10246	0	0	32	19948	0	0	0	24964	0	0	0	128296	0	0	0	7162	0	0	0	30328	0	0
14	68108986	rs570385517	C	T	gnomAD Exomes,gnomAD Genomes	PASS	PASS	p.Arg90Cys	p.Arg90Cys	c.268C>T	missense_variant		32	282752	0.000113173	0	0	0	24966	0	0	0	35400	0	0	0	10368	0	0	0	19952	0	0	0	25124	0	0	1	129110	0	0	2	7216	0	0	29	30616	0	0
14	68108927	rs765220457	A	G	gnomAD Exomes,gnomAD Genomes	PASS	PASS	p.Asp70Gly	p.Asp70Gly	c.209A>G	missense_variant		31	282626	0.000109686	0	0	0	24964	0	0	0	35390	0	0	0	10362	0	0	0	19948	0	0	0	25112	0	0	1	129022	0	0	0	7214	0	0	30	30614	0	0
14	68114737	rs777301964	G	A	gnomAD Exomes,gnomAD Genomes	PASS	PASS	c.723-27G>A		c.723-27G>A	intron_variant		23	227908	0.000100918	0	0	0	20882	0	0	17	29886	0	0	0	9516	0	0	0	14890	0	0	0	22078	0	0	3	98450	0	0	3	6216	0	0	0	25990	0	0
14	68117439	rs189159556	A	T	gnomAD Exomes	PASS	NA	p.Leu289Leu	c.867A>T(p.=)	c.867A>T	synonymous_variant		25	250962	9.96167e-05	0	0	0	16248	0	0	0	34576	0	0	0	10068	0	0	0	18394	0	0	0	21642	0	0	23	113296	0	0	2	6126	0	0	0	30612	0	0
14	68112317	rs374202986	T	G	gnomAD Exomes,gnomAD Genomes	PASS	PASS	c.363-43T>G		c.363-43T>G	intron_variant		26	265142	9.80607e-05	0	0	2	24736	0	0	0	32750	0	0	0	8826	0	0	0	19708	0	0	0	24044	0	0	23	121140	0	0	1	6736	0	0	0	27202	0	0
14	68112369	rs374518024	C	T	gnomAD Exomes,gnomAD Genomes	PASS	PASS	p.Ile124Ile	c.372C>T(p.=)	c.372C>T	synonymous_variant		27	280630	9.62121e-05	0	0	26	24938	0	0	0	34968	0	0	0	10258	0	0	0	19920	0	0	0	25050	0	0	1	128052	0	0	0	7158	0	0	0	30286	0	0
14	68086870	rs1366983981	CGGTAG	C	gnomAD Genomes	NA	PASS	c.111+69_111+73delAGGGT		c.111+69_111+73delAGGGT	intron_variant		3	31310	9.5816e-05	0	0	3	8690	0	0	0	848	0	0	0	290	0	0	0	1556	0	0	0	3470	0	0	0	15378	0	0	0	1078	0	0	0	0	0	0
14	68109133	rs769349538	T	A	gnomAD Genomes	NA	PASS	c.362+53T>A		c.362+53T>A	intron_variant		3	31394	9.55597e-05	0	0	0	8706	0	0	1	848	0	0	0	290	0	0	0	1560	0	0	0	3474	0	0	2	15428	0	0	0	1088	0	0	0	0	0	0
14	68112579	rs532382482	C	T	gnomAD Genomes	NA	PASS	c.522+60C>T		c.522+60C>T	intron_variant		3	31394	9.55597e-05	0	0	0	8708	0	0	0	848	0	0	0	290	0	0	0	1560	0	0	0	3474	0	0	3	15426	0	0	0	1088	0	0	0	0	0	0
14	68113288	rs180911840	C	T	gnomAD Genomes	NA	PASS	c.523-73C>T		c.523-73C>T	intron_variant		3	31400	9.55414e-05	0	0	3	8710	0	0	0	848	0	0	0	290	0	0	0	1560	0	0	0	3472	0	0	0	15434	0	0	0	1086	0	0	0	0	0	0
14	68114690	rs185493183	A	G	gnomAD Genomes	NA	PASS	c.723-74A>G		c.723-74A>G	intron_variant		3	31410	9.5511e-05	0	0	0	8716	0	0	0	848	0	0	0	290	0	0	0	1560	0	0	0	3474	0	0	3	15434	0	0	0	1088	0	0	0	0	0	0
14	68113333	rs375062756	T	C	gnomAD Exomes	PASS	NA	c.523-28T>C		c.523-28T>C	intron_variant		23	246128	9.34473e-05	0	0	0	16196	0	0	0	33644	0	0	0	9642	0	0	0	18326	0	0	0	21298	0	0	2	111776	0	0	0	6000	0	0	21	29246	0	0
14	68117626	rs200608161	G	T	gnomAD Exomes,gnomAD Genomes	PASS	PASS	p.Val352Leu	p.Val352Leu	c.1054G>T	missense_variant		26	282588	9.20067e-05	0	0	25	24966	0	0	1	35406	0	0	0	10370	0	0	0	19946	0	0	0	25014	0	0	0	129072	0	0	0	7218	0	0	0	30596	0	0
14	68113409	rs199828283	G	A	gnomAD Exomes	PASS	NA	p.Ala191Thr	p.Ala191Thr	c.571G>A	missense_variant		23	251292	9.1527e-05	0	0	0	16254	0	0	22	34550	0	0	0	10070	0	0	0	18392	0	0	0	21636	0	0	0	113656	0	0	1	6132	0	0	0	30602	0	0
14	68117566	rs749110206	A	ATTGTCTATGACCAACTTCCTACTCCC	gnomAD Exomes,gnomAD Genomes	PASS	PASS	p.Ser341LeufsTer21	p.Ser341LeufsTer21	c.995_1020dupTTGTCTATGACCAACTTCCTACTCCC	frameshift_variant		25	282778	8.84086e-05	0	0	0	24968	0	0	0	35438	0	0	0	10370	0	0	22	19952	0	0	0	25122	0	0	0	129090	0	0	1	7222	0	0	2	30616	0	0
14	68117590	rs768729907	C	T	gnomAD Exomes,gnomAD Genomes	PASS	PASS	p.Pro340Ser	p.Pro340Ser	c.1018C>T	missense_variant		24	282740	8.48836e-05	0	0	0	24964	0	0	11	35432	0	0	0	10368	0	0	0	19950	0	0	0	25108	0	0	8	129080	0	0	4	7224	0	0	1	30614	0	0
14	68113696	rs769482292	G	T	gnomAD Exomes	PASS	NA	p.Gly226Cys	p.Gly226Cys	c.676G>T	missense_variant		20	251044	7.96673e-05	0	0	0	16244	0	0	20	34556	0	0	0	10080	0	0	0	18390	0	0	0	21500	0	0	0	113544	0	0	0	6124	0	0	0	30606	0	0
14	68114796	rs777602887	T	C	gnomAD Exomes,gnomAD Genomes	PASS	PASS	p.Ile252Thr	p.Ile252Thr	c.755T>C	missense_variant		22	282202	7.79583e-05	0	0	0	24934	0	0	22	35308	0	0	0	10358	0	0	0	19924	0	0	0	25100	0	0	0	128800	0	0	0	7202	0	0	0	30576	0	0
14	68113321	rs771166319	A	T	gnomAD Exomes	PASS	NA	c.523-40A>T		c.523-40A>T	intron_variant		17	240806	7.05962e-05	0	0	0	16112	0	0	0	32654	0	0	0	9200	0	0	0	18228	0	0	2	20970	0	0	15	109744	0	0	0	5838	0	0	0	28060	0	0
14	68117512	rs576083183	C	T	gnomAD Exomes	PASS	NA	p.Leu314Leu	c.940C>T(p.=)	c.940C>T	synonymous_variant		17	251402	6.76208e-05	0	0	0	16256	0	0	0	34588	0	0	0	10078	0	0	0	18394	0	0	0	21648	0	0	0	113682	0	0	0	6140	0	0	17	30616	0	0
14	68086656	rs570730709	G	C	gnomAD Exomes	PASS	NA	c.-39G>C		c.-39G>C	5_prime_UTR_variant		7	108628	6.44401e-05	0	0	0	5910	0	0	2	14402	0	0	0	4272	0	0	0	6238	0	0	0	14306	0	0	5	45694	0	0	0	2612	0	0	0	15194	0	0
14	68086876	rs1212432507	G	T	gnomAD Genomes	NA	PASS	c.111+71G>T		c.111+71G>T	intron_variant		2	31348	6.37999e-05	0	0	2	8700	0	0	0	844	0	0	0	288	0	0	0	1560	0	0	0	3468	0	0	0	15404	0	0	0	1084	0	0	0	0	0	0
14	68086653	rs370808150	C	T	gnomAD Genomes	NA	PASS	c.-42C>T		c.-42C>T	5_prime_UTR_variant		2	31362	6.37714e-05	0	0	1	8708	0	0	0	848	0	0	0	290	0	0	0	1554	0	0	0	3470	0	0	1	15404	0	0	0	1088	0	0	0	0	0	0
14	68086690	rs1384633967	G	C	gnomAD Genomes	NA	PASS	c.-5G>C		c.-5G>C	5_prime_UTR_variant		2	31362	6.37714e-05	0	0	0	8704	0	0	0	848	0	0	0	290	0	0	0	1558	0	0	0	3468	0	0	2	15406	0	0	0	1088	0	0	0	0	0	0
14	68113521	rs1239359348	T	G	gnomAD Genomes	NA	PASS	c.617+66T>G		c.617+66T>G	intron_variant		2	31400	6.36943e-05	0	0	0	8710	0	0	2	848	0	0	0	290	0	0	0	1560	0	0	0	3474	0	0	0	15430	0	0	0	1088	0	0	0	0	0	0
14	68113292	rs924687458	C	T	gnomAD Genomes	NA	PASS	c.523-69C>T		c.523-69C>T	intron_variant		2	31402	6.36902e-05	0	0	2	8714	0	0	0	848	0	0	0	290	0	0	0	1558	0	0	0	3474	0	0	0	15430	0	0	0	1088	0	0	0	0	0	0
14	68087707	rs1438211983	T	C	gnomAD Genomes	NA	PASS	c.184+24T>C		c.184+24T>C	intron_variant		2	31410	6.3674e-05	0	0	1	8718	0	0	0	848	0	0	0	290	0	0	0	1560	0	0	0	3474	0	0	1	15432	0	0	0	1088	0	0	0	0	0	0
14	68113697	rs762550966	G	C	gnomAD Exomes	PASS	NA	p.Gly226Ala	p.Gly226Ala	c.677G>C	missense_variant		15	251036	5.97524e-05	0	0	0	16246	0	0	0	34546	0	0	0	10080	0	0	0	18390	0	0	1	21498	0	0	14	113546	0	0	0	6126	0	0	0	30604	0	0
14	68108885	rs369833861	T	A	gnomAD Exomes,gnomAD Genomes	PASS	PASS	c.185-18T>A		c.185-18T>A	intron_variant		16	282120	5.67135e-05	0	0	0	24964	0	0	0	35356	0	0	3	10328	0	0	0	19950	0	0	0	25048	0	0	13	128742	0	0	0	7198	0	0	0	30534	0	0
14	68087688	rs752757357	G	C	gnomAD Exomes	PASS	NA	c.184+5G>C		c.184+5G>C	splice_region_variant	lc_lof,os_lof	14	251486	5.56691e-05	0	0	0	16254	0	0	13	34592	0	0	0	10080	0	0	0	18394	0	0	0	21648	0	0	1	113764	0	0	0	6140	0	0	0	30614	0	0
14	68087571	rs374647865	C	T	gnomAD Exomes,gnomAD Genomes	PASS	PASS	c.112-40C>T		c.112-40C>T	intron_variant		15	282256	5.31432e-05	0	0	0	24932	0	0	9	35264	0	0	0	10338	0	0	0	19868	0	0	0	25106	0	0	5	128966	0	0	1	7194	0	0	0	30588	0	0
14	68114809	rs749077701	C	T	gnomAD Exomes	PASS	NA	p.Asp256Asp	c.768C>T(p.=)	c.768C>T	synonymous_variant		13	251072	5.1778e-05	0	0	0	16238	0	0	0	34490	0	0	0	10074	0	0	13	18378	0	0	0	21632	0	0	0	113538	0	0	0	6122	0	0	0	30600	0	0
14	68113718	rs568264895	G	A	gnomAD Exomes	PASS	NA	p.Arg233Gln	p.Arg233Gln	c.698G>A	missense_variant		11	250872	4.38471e-05	0	0	0	16246	0	0	9	34520	0	0	0	10080	0	0	0	18392	0	0	0	21392	0	0	2	113516	0	0	0	6124	0	0	0	30602	0	0
14	68113788	rs372873309	A	G	gnomAD Exomes,gnomAD Genomes	PASS	PASS	c.722+46A>G		c.722+46A>G	intron_variant		12	273742	4.38369e-05	0	0	9	24766	0	0	3	34356	0	0	0	10112	0	0	0	19794	0	0	0	21886	0	0	0	126554	0	0	0	7026	0	0	0	29248	0	0
14	68113371	rs1306341420	TC	T	gnomAD Exomes	PASS	NA	p.Pro179GlnfsTer20	p.Pro179GlnfsTer20	c.536delC	frameshift_variant		11	250976	4.38289e-05	0	0	0	16250	0	0	0	34470	0	0	0	10062	0	0	11	18386	0	0	0	21610	0	0	0	113562	0	0	0	6124	0	0	0	30512	0	0
14	68086699	rs371082332	C	A	gnomAD Exomes,gnomAD Genomes	PASS	PASS	p.Ser2Tyr	p.Ser2Tyr	c.5C>A	missense_variant		11	264798	4.15411e-05	0	0	8	23078	0	0	1	32940	0	0	0	9662	0	0	0	18200	0	0	1	24122	0	0	1	121296	0	0	0	6742	0	0	0	28758	0	0
14	68113332	rs565662716	T	C	gnomAD Exomes	PASS	NA	c.523-29T>C		c.523-29T>C	intron_variant		10	245972	4.0655e-05	0	0	0	16198	0	0	0	33650	0	0	0	9628	0	0	0	18322	0	0	0	21300	0	0	10	111682	0	0	0	5994	0	0	0	29198	0	0
14	68112333	rs761978033	C	T	gnomAD Exomes,gnomAD Genomes	PASS	PASS	c.363-27C>T		c.363-27C>T	intron_variant		11	274290	4.01035e-05	0	0	11	24856	0	0	0	33912	0	0	0	9764	0	0	0	19812	0	0	0	24744	0	0	0	125136	0	0	0	7006	0	0	0	29060	0	0
14	68117402	rs201273403	C	T	gnomAD Exomes	PASS	NA	c.860-30C>T		c.860-30C>T	intron_variant		10	249704	4.00474e-05	0	0	0	16216	0	0	0	34532	0	0	0	10022	0	0	9	18392	0	0	0	21614	0	0	1	112240	0	0	0	6096	0	0	0	30592	0	0
14	68112406	rs781465749	C	T	gnomAD Exomes	PASS	NA	p.Leu137Phe	p.Leu137Phe	c.409C>T	missense_variant		10	251262	3.97991e-05	0	0	0	16252	0	0	0	34512	0	0	0	10078	0	0	0	18392	0	0	0	21642	0	0	0	113640	0	0	0	6134	0	0	10	30612	0	0
14	68114922	rs201696913	A	T	gnomAD Exomes,gnomAD Genomes	PASS	PASS	c.859+22A>T		c.859+22A>T	intron_variant		11	278342	3.95197e-05	0	0	0	24876	0	0	0	34350	0	0	0	10200	0	0	0	19834	0	0	0	24718	0	0	11	127606	0	0	0	7088	0	0	0	29670	0	0
14	68113717	rs145867978	C	T	gnomAD Exomes,gnomAD Genomes	PASS	PASS	p.Arg233Ter	p.Arg233Ter	c.697C>T	stop_gained		11	282320	3.89629e-05	0	0	7	24956	0	0	2	35382	0	0	0	10370	0	0	0	19950	0	0	0	24896	0	0	2	128948	0	0	0	7212	0	0	0	30606	0	0
14	68114846	rs376070237	G	A	gnomAD Exomes,gnomAD Genomes	PASS	PASS	p.Gly269Arg	p.Gly269Arg	c.805G>A	missense_variant		11	282604	3.89237e-05	0	0	0	24956	0	0	0	35394	0	0	0	10368	0	0	0	19942	0	0	0	25110	0	0	11	129014	0	0	0	7216	0	0	0	30604	0	0
14	68087725	rs778697436	T	G	gnomAD Exomes,gnomAD Genomes	PASS	PASS	c.184+42T>G		c.184+42T>G	intron_variant		11	282682	3.8913e-05	0	0	0	24954	0	0	0	35384	0	0	0	10360	0	0	11	19934	0	0	0	25114	0	0	0	129114	0	0	0	7220	0	0	0	30602	0	0
14	68112364	rs755657562	G	A	gnomAD Exomes	PASS	NA	p.Ala123Thr	p.Ala123Thr	c.367G>A	missense_variant		9	248854	3.61658e-05	0	0	0	16224	0	0	0	34024	0	0	0	9952	0	0	8	18342	0	0	0	21574	0	0	0	112482	0	0	1	6056	0	0	0	30200	0	0
14	68086667	rs780297601	G	C	gnomAD Exomes	PASS	NA	c.-28G>C		c.-28G>C	5_prime_UTR_variant		6	167430	3.58359e-05	0	0	0	9356	0	0	0	23380	0	0	0	6920	0	0	0	11388	0	0	0	17108	0	0	2	72828	0	0	0	4066	0	0	4	22384	0	0
14	68087671	rs766850931	C	G	gnomAD Exomes	PASS	NA	p.Leu58Val	p.Leu58Val	c.172C>G	missense_variant		9	251488	3.5787e-05	0	0	0	16256	0	0	0	34592	0	0	0	10080	0	0	0	18394	0	0	0	21648	0	0	9	113762	0	0	0	6140	0	0	0	30616	0	0
14	68087644	rs182270146	A	G	gnomAD Exomes,gnomAD Genomes	PASS	PASS	p.Ile49Val	p.Ile49Val	c.145A>G	missense_variant		10	282900	3.53482e-05	0	0	5	24972	0	0	0	35440	0	0	0	10370	0	0	0	19954	0	0	0	25124	0	0	1	129196	0	0	0	7228	0	0	4	30616	0	0
14	68108868	rs757728210	G	C	gnomAD Exomes	PASS	NA	c.185-35G>C		c.185-35G>C	intron_variant		8	249182	3.2105e-05	0	0	0	16206	0	0	8	34462	0	0	0	9896	0	0	0	18384	0	0	0	21426	0	0	0	112536	0	0	0	6054	0	0	0	30218	0	0
14	68112536	rs763651099	G	A	gnomAD Exomes,gnomAD Genomes	PASS	PASS	c.522+17G>A		c.522+17G>A	intron_variant		9	280532	3.20819e-05	0	0	3	24920	0	0	0	34922	0	0	0	10198	0	0	1	19920	0	0	0	24998	0	0	5	128200	0	0	0	7162	0	0	0	30212	0	0
14	68086880	rs1295359002	C	T	gnomAD Genomes	NA	PASS	c.111+75C>T		c.111+75C>T	intron_variant		1	31228	3.20225e-05	0	0	0	8682	0	0	0	844	0	0	0	290	0	0	1	1548	0	0	0	3464	0	0	0	15324	0	0	0	1076	0	0	0	0	0	0
14	68086637	rs1244856941	A	G	gnomAD Genomes	NA	PASS	c.-58A>G		c.-58A>G	5_prime_UTR_variant		1	31274	3.19754e-05	0	0	1	8686	0	0	0	846	0	0	0	290	0	0	0	1546	0	0	0	3472	0	0	0	15350	0	0	0	1084	0	0	0	0	0	0
14	68109090	rs372135415	G	A	gnomAD Exomes,gnomAD Genomes	PASS	PASS	c.362+10G>A		c.362+10G>A	intron_variant		9	281774	3.19405e-05	0	0	9	24948	0	0	0	35326	0	0	0	10344	0	0	0	19944	0	0	0	24968	0	0	0	128456	0	0	0	7182	0	0	0	30606	0	0
14	68113358	rs372136248	T	A	gnomAD Exomes,gnomAD Genomes	PASS	PASS	c.523-3T>A		c.523-3T>A	splice_region_variant		9	281918	3.19242e-05	0	0	1	24958	0	0	0	35236	0	0	0	10322	0	0	0	19940	0	0	0	25056	0	0	8	128862	0	0	0	7192	0	0	0	30352	0	0
14	68086708	rs1299202151	G	A	gnomAD Genomes	NA	PASS	p.Gly5Asp	p.Gly5Asp	c.14G>A	missense_variant		1	31326	3.19224e-05	0	0	0	8696	0	0	0	848	0	0	0	290	0	0	0	1558	0	0	0	3470	0	0	1	15380	0	0	0	1084	0	0	0	0	0	0
14	68086693	rs1418455998	TCATGTCCCTA	T	gnomAD Genomes	NA	PASS	c.-1_9delCATGTCCCTA		c.-1_9delCATGTCCCTA	coding_sequence_variant		1	31328	3.19203e-05	0	0	0	8698	0	0	0	848	0	0	0	290	0	0	0	1556	0	0	0	3470	0	0	1	15382	0	0	0	1084	0	0	0	0	0	0
14	68108884	rs181223527	A	G	gnomAD Exomes,gnomAD Genomes	PASS	PASS	c.185-19A>G		c.185-19A>G	intron_variant		9	282058	3.19083e-05	0	0	3	24968	0	0	2	35352	0	0	0	10318	0	0	4	19948	0	0	0	25048	0	0	0	128726	0	0	0	7198	0	0	0	30500	0	0
14	68086633	rs1314340795	G	A	gnomAD Genomes	NA	PASS	c.-62G>A		c.-62G>A	5_prime_UTR_variant		1	31342	3.19061e-05	0	0	1	8700	0	0	0	848	0	0	0	290	0	0	0	1554	0	0	0	3474	0	0	0	15390	0	0	0	1086	0	0	0	0	0	0
14	68086830	rs1490148633	C	T	gnomAD Genomes	NA	PASS	c.111+25C>T		c.111+25C>T	intron_variant		1	31350	3.18979e-05	0	0	1	8706	0	0	0	846	0	0	0	290	0	0	0	1554	0	0	0	3472	0	0	0	15396	0	0	0	1086	0	0	0	0	0	0
14	68086687	rs376898386	TGCGGA	T	gnomAD Genomes	NA	PASS	c.-7_-3delGCGGA		c.-7_-3delGCGGA	5_prime_UTR_variant		1	31356	3.18918e-05	0	0	0	8700	0	0	0	848	0	0	0	290	0	0	0	1560	0	0	0	3470	0	0	1	15402	0	0	0	1086	0	0	0	0	0	0
14	68086812	rs1286630180	A	G	gnomAD Genomes	NA	PASS	c.111+7A>G		c.111+7A>G	splice_region_variant		1	31356	3.18918e-05	0	0	0	8712	0	0	0	846	0	0	0	290	0	0	0	1558	0	0	0	3474	0	0	0	15390	0	0	1	1086	0	0	0	0	0	0
14	68086773	rs372290399	G	A	gnomAD Genomes	NA	PASS	p.Ala27Thr	p.Ala27Thr	c.79G>A	missense_variant		1	31368	3.18796e-05	0	0	1	8702	0	0	0	848	0	0	0	290	0	0	0	1560	0	0	0	3476	0	0	0	15408	0	0	0	1084	0	0	0	0	0	0
14	68112374	rs1054627290	C	T	gnomAD Genomes	NA	PASS	p.Thr126Ile	p.Thr126Ile	c.377C>T	missense_variant		1	31370	3.18776e-05	0	0	0	8692	0	0	0	846	0	0	0	290	0	0	0	1560	0	0	0	3474	0	0	1	15420	0	0	0	1088	0	0	0	0	0	0
14	68086667	rs780297601	G	T	gnomAD Genomes	NA	PASS	c.-28G>T		c.-28G>T	5_prime_UTR_variant		1	31378	3.18695e-05	0	0	1	8708	0	0	0	848	0	0	0	290	0	0	0	1558	0	0	0	3472	0	0	0	15414	0	0	0	1088	0	0	0	0	0	0
14	68112364	rs755657562	G	T	gnomAD Genomes	NA	PASS	p.Ala123Ser	p.Ala123Ser	c.367G>T	missense_variant		1	31380	3.18674e-05	0	0	0	8704	0	0	0	844	0	0	0	290	0	0	1	1556	0	0	0	3476	0	0	0	15424	0	0	0	1086	0	0	0	0	0	0
14	68112446	rs1226067797	C	T	gnomAD Genomes	NA	PASS	p.Thr150Ile	p.Thr150Ile	c.449C>T	missense_variant		1	31382	3.18654e-05	0	0	1	8710	0	0	0	846	0	0	0	290	0	0	0	1558	0	0	0	3474	0	0	0	15418	0	0	0	1086	0	0	0	0	0	0
14	68112301	rs1310829668	T	TA	gnomAD Genomes	NA	PASS	c.363-59_363-58insA		c.363-59_363-58insA	intron_variant		1	31386	3.18613e-05	0	0	1	8706	0	0	0	848	0	0	0	290	0	0	0	1558	0	0	0	3476	0	0	0	15422	0	0	0	1086	0	0	0	0	0	0
14	68114952	rs1048530926	G	C	gnomAD Genomes	NA	PASS	c.859+52G>C		c.859+52G>C	intron_variant		1	31386	3.18613e-05	0	0	1	8710	0	0	0	846	0	0	0	290	0	0	0	1558	0	0	0	3472	0	0	0	15424	0	0	0	1086	0	0	0	0	0	0
14	68114811	rs756900951	C	T	gnomAD Exomes,gnomAD Genomes	PASS	PASS	p.Pro257Leu	p.Pro257Leu	c.770C>T	missense_variant		9	282482	3.18604e-05	0	0	0	24944	0	0	0	35346	0	0	0	10364	0	0	0	19940	0	0	7	25110	0	0	1	128974	0	0	1	7210	0	0	0	30594	0	0
14	68112518	rs1319587077	A	G	gnomAD Genomes	NA	PASS	p.Lys174Arg	p.Lys174Arg	c.521A>G	missense_variant		1	31390	3.18573e-05	0	0	0	8712	0	0	1	848	0	0	0	290	0	0	0	1560	0	0	0	3474	0	0	0	15418	0	0	0	1088	0	0	0	0	0	0
14	68113580	rs914604842	C	T	gnomAD Genomes	NA	PASS	c.618-58C>T		c.618-58C>T	intron_variant		1	31390	3.18573e-05	0	0	1	8706	0	0	0	848	0	0	0	290	0	0	0	1560	0	0	0	3476	0	0	0	15422	0	0	0	1088	0	0	0	0	0	0
14	68112554	rs1394627498	C	T	gnomAD Genomes	NA	PASS	c.522+35C>T		c.522+35C>T	intron_variant		1	31392	3.18552e-05	0	0	0	8704	0	0	0	848	0	0	0	290	0	0	0	1558	0	0	1	3476	0	0	0	15428	0	0	0	1088	0	0	0	0	0	0
14	68113815	rs1195766452	G	C	gnomAD Genomes	NA	PASS	c.722+73G>C		c.722+73G>C	intron_variant		1	31392	3.18552e-05	0	0	0	8704	0	0	1	848	0	0	0	290	0	0	0	1556	0	0	0	3476	0	0	0	15430	0	0	0	1088	0	0	0	0	0	0
14	68114698	rs1316120906	G	A	gnomAD Genomes	NA	PASS	c.723-66G>A		c.723-66G>A	intron_variant		1	31392	3.18552e-05	0	0	0	8714	0	0	0	848	0	0	0	290	0	0	0	1556	0	0	0	3476	0	0	1	15422	0	0	0	1086	0	0	0	0	0	0
14	68112456	rs1255558856	C	T	gnomAD Genomes	NA	PASS	p.Thr153Thr	c.459C>T(p.=)	c.459C>T	synonymous_variant		1	31394	3.18532e-05	0	0	1	8710	0	0	0	848	0	0	0	290	0	0	0	1560	0	0	0	3476	0	0	0	15422	0	0	0	1088	0	0	0	0	0	0
14	68113438	rs376670540	C	G	gnomAD Genomes	NA	PASS	p.Asp200Glu	p.Asp200Glu	c.600C>G	missense_variant		1	31394	3.18532e-05	0	0	1	8710	0	0	0	848	0	0	0	290	0	0	0	1560	0	0	0	3472	0	0	0	15428	0	0	0	1086	0	0	0	0	0	0
14	68117523	rs1487657718	T	A	gnomAD Genomes	NA	PASS	p.Asp317Glu	p.Asp317Glu	c.951T>A	missense_variant		1	31394	3.18532e-05	0	0	0	8708	0	0	0	848	0	0	0	290	0	0	1	1556	0	0	0	3476	0	0	0	15432	0	0	0	1084	0	0	0	0	0	0
14	68109075	rs1488521848	C	T	gnomAD Genomes	NA	PASS	p.Asp119Asp	c.357C>T(p.=)	c.357C>T	synonymous_variant		1	31396	3.18512e-05	0	0	1	8716	0	0	0	848	0	0	0	290	0	0	0	1560	0	0	0	3474	0	0	0	15420	0	0	0	1088	0	0	0	0	0	0
14	68113289	rs1439359651	G	A	gnomAD Genomes	NA	PASS	c.523-72G>A		c.523-72G>A	intron_variant		1	31396	3.18512e-05	0	0	0	8714	0	0	0	848	0	0	0	290	0	0	0	1560	0	0	0	3474	0	0	1	15426	0	0	0	1084	0	0	0	0	0	0
14	68113794	rs1296264822	T	C	gnomAD Genomes	NA	PASS	c.722+52T>C		c.722+52T>C	intron_variant		1	31396	3.18512e-05	0	0	1	8710	0	0	0	848	0	0	0	290	0	0	0	1558	0	0	0	3472	0	0	0	15430	0	0	0	1088	0	0	0	0	0	0
14	68117625	rs1293743970	T	G	gnomAD Genomes	NA	PASS	p.Arg351Arg	c.1053T>G(p.=)	c.1053T>G	synonymous_variant		1	31396	3.18512e-05	0	0	0	8714	0	0	0	848	0	0	0	290	0	0	0	1554	0	0	0	3476	0	0	1	15430	0	0	0	1084	0	0	0	0	0	0
14	68108913	rs757246850	A	G	gnomAD Exomes	PASS	NA	p.Leu65Leu	c.195A>G(p.=)	c.195A>G	synonymous_variant		8	251184	3.18492e-05	0	0	0	16254	0	0	8	34540	0	0	0	10076	0	0	0	18392	0	0	0	21630	0	0	0	113564	0	0	0	6120	0	0	0	30608	0	0
14	68113333	rs375062756	TA	T	gnomAD Genomes	NA	PASS	c.523-26delA		c.523-26delA	intron_variant		1	31398	3.18492e-05	0	0	0	8712	0	0	0	848	0	0	0	290	0	0	0	1560	0	0	0	3474	0	0	1	15428	0	0	0	1086	0	0	0	0	0	0
14	68113568	rs1179849734	C	CT	gnomAD Genomes	NA	PASS	c.618-69dupT		c.618-69dupT	intron_variant		1	31398	3.18492e-05	0	0	0	8706	0	0	1	848	0	0	0	290	0	0	0	1560	0	0	0	3476	0	0	0	15430	0	0	0	1088	0	0	0	0	0	0
14	68087544	rs954198346	A	G	gnomAD Genomes	NA	PASS	c.112-67A>G		c.112-67A>G	intron_variant		1	31400	3.18471e-05	0	0	0	8710	0	0	0	848	0	0	0	290	0	0	0	1558	0	0	0	3476	0	0	1	15432	0	0	0	1086	0	0	0	0	0	0
14	68108997	rs1358676645	T	A	gnomAD Genomes	NA	PASS	p.Gly93Gly	c.279T>A(p.=)	c.279T>A	synonymous_variant		1	31400	3.18471e-05	0	0	0	8712	0	0	0	848	0	0	0	290	0	0	0	1560	0	0	0	3476	0	0	1	15426	0	0	0	1088	0	0	0	0	0	0
14	68112580	rs1328129444	TAGTTC	T	gnomAD Genomes	NA	PASS	c.522+66_522+70delCAGTT		c.522+66_522+70delCAGTT	intron_variant		1	31400	3.18471e-05	0	0	0	8710	0	0	0	848	0	0	0	290	0	0	0	1558	0	0	0	3476	0	0	1	15430	0	0	0	1088	0	0	0	0	0	0
14	68117375	rs1210332336	C	T	gnomAD Genomes	NA	PASS	c.860-57C>T		c.860-57C>T	intron_variant		1	31400	3.18471e-05	0	0	1	8710	0	0	0	848	0	0	0	290	0	0	0	1556	0	0	0	3476	0	0	0	15432	0	0	0	1088	0	0	0	0	0	0
14	68112560	rs944709587	G	A	gnomAD Genomes	NA	PASS	c.522+41G>A		c.522+41G>A	intron_variant		1	31402	3.18451e-05	0	0	1	8706	0	0	0	848	0	0	0	290	0	0	0	1558	0	0	0	3476	0	0	0	15436	0	0	0	1088	0	0	0	0	0	0
14	68113413	rs1464372730	G	A	gnomAD Genomes	NA	PASS	p.Ser192Asn	p.Ser192Asn	c.575G>A	missense_variant		1	31402	3.18451e-05	0	0	1	8714	0	0	0	848	0	0	0	290	0	0	0	1560	0	0	0	3474	0	0	0	15428	0	0	0	1088	0	0	0	0	0	0
14	68113415	rs1304308080	A	G	gnomAD Genomes	NA	PASS	p.Ile193Val	p.Ile193Val	c.577A>G	missense_variant		1	31402	3.18451e-05	0	0	0	8716	0	0	0	848	0	0	0	290	0	0	0	1560	0	0	0	3474	0	0	1	15428	0	0	0	1086	0	0	0	0	0	0
14	68113476	rs1218934729	G	GT	gnomAD Genomes	NA	PASS	c.617+21_617+22insT		c.617+21_617+22insT	intron_variant		1	31402	3.18451e-05	0	0	0	8714	0	0	0	846	0	0	0	290	0	0	0	1560	0	0	0	3474	0	0	1	15432	0	0	0	1086	0	0	0	0	0	0
14	68108907	rs1242066067	C	T	gnomAD Genomes	NA	PASS	p.Cys63Cys	c.189C>T(p.=)	c.189C>T	synonymous_variant		1	31404	3.18431e-05	0	0	0	8712	0	0	1	848	0	0	0	290	0	0	0	1558	0	0	0	3476	0	0	0	15432	0	0	0	1088	0	0	0	0	0	0
14	68113338	rs1193075847	C	T	gnomAD Genomes	NA	PASS	c.523-23C>T		c.523-23C>T	intron_variant		1	31404	3.18431e-05	0	0	0	8714	0	0	0	848	0	0	0	290	0	0	0	1560	0	0	0	3474	0	0	1	15432	0	0	0	1086	0	0	0	0	0	0
14	68113520	rs1188586169	C	T	gnomAD Genomes	NA	PASS	c.617+65C>T		c.617+65C>T	intron_variant		1	31404	3.18431e-05	0	0	0	8710	0	0	0	848	0	0	0	290	0	0	0	1560	0	0	0	3476	0	0	1	15432	0	0	0	1088	0	0	0	0	0	0
14	68114816	rs778606810	C	A	gnomAD Genomes	NA	PASS	p.Leu259Met	p.Leu259Met	c.775C>A	missense_variant		1	31404	3.18431e-05	0	0	0	8712	0	0	0	848	0	0	0	290	0	0	0	1560	0	0	0	3474	0	0	0	15434	0	0	1	1086	0	0	0	0	0	0
14	68117618	rs1322328676	A	G	gnomAD Genomes	NA	PASS	p.Gln349Arg	p.Gln349Arg	c.1046A>G	missense_variant		1	31404	3.18431e-05	0	0	1	8714	0	0	0	848	0	0	0	290	0	0	0	1554	0	0	0	3476	0	0	0	15434	0	0	0	1088	0	0	0	0	0	0
14	68117667	rs1356498547	C	A	gnomAD Genomes	NA	PASS	c.*30C>A		c.*30C>A	3_prime_UTR_variant		1	31404	3.18431e-05	0	0	1	8712	0	0	0	848	0	0	0	290	0	0	0	1556	0	0	0	3476	0	0	0	15434	0	0	0	1088	0	0	0	0	0	0
14	68117700	rs551234244	T	C	gnomAD Genomes	NA	PASS	c.*63T>C		c.*63T>C	3_prime_UTR_variant		1	31404	3.18431e-05	0	0	0	8714	0	0	0	848	0	0	0	290	0	0	1	1558	0	0	0	3474	0	0	0	15432	0	0	0	1088	0	0	0	0	0	0
14	68113582	rs1466123977	T	C	gnomAD Genomes	NA	PASS	c.618-56T>C		c.618-56T>C	intron_variant		1	31406	3.1841e-05	0	0	1	8712	0	0	0	848	0	0	0	290	0	0	0	1560	0	0	0	3476	0	0	0	15432	0	0	0	1088	0	0	0	0	0	0
14	68113628	rs1262107337	C	T	gnomAD Genomes	NA	PASS	c.618-10C>T		c.618-10C>T	intron_variant		1	31406	3.1841e-05	0	0	1	8714	0	0	0	848	0	0	0	290	0	0	0	1560	0	0	0	3476	0	0	0	15430	0	0	0	1088	0	0	0	0	0	0
14	68113747	rs1431618872	G	A	gnomAD Genomes	NA	PASS	c.722+5G>A		c.722+5G>A	splice_region_variant	lc_lof,os_lof	1	31406	3.1841e-05	0	0	0	8716	0	0	0	848	0	0	0	290	0	0	0	1558	0	0	0	3476	0	0	1	15430	0	0	0	1088	0	0	0	0	0	0
14	68113446	rs1275811514	C	T	gnomAD Genomes	NA	PASS	p.Pro203Leu	p.Pro203Leu	c.608C>T	missense_variant		1	31408	3.1839e-05	0	0	0	8714	0	0	0	848	0	0	0	290	0	0	0	1560	0	0	0	3474	0	0	1	15434	0	0	0	1088	0	0	0	0	0	0
14	68113736	rs918359026	T	C	gnomAD Genomes	NA	PASS	p.Ile239Thr	p.Ile239Thr	c.716T>C	missense_variant		1	31408	3.1839e-05	0	0	0	8718	0	0	0	848	0	0	0	290	0	0	0	1560	0	0	0	3474	0	0	1	15430	0	0	0	1088	0	0	0	0	0	0
14	68114701	rs1025526653	G	A	gnomAD Genomes	NA	PASS	c.723-63G>A		c.723-63G>A	intron_variant		1	31408	3.1839e-05	0	0	1	8718	0	0	0	848	0	0	0	290	0	0	0	1558	0	0	0	3476	0	0	0	15432	0	0	0	1086	0	0	0	0	0	0
14	68113429	rs1379847973	T	C	gnomAD Genomes	NA	PASS	p.Gly197Gly	c.591T>C(p.=)	c.591T>C	synonymous_variant		1	31410	3.1837e-05	0	0	0	8714	0	0	0	848	0	0	0	290	0	0	0	1560	0	0	0	3474	0	0	1	15436	0	0	0	1088	0	0	0	0	0	0
14	68113739	rs1194410623	G	T	gnomAD Genomes	NA	PASS	p.Gly240Val	p.Gly240Val	c.719G>T	missense_variant		1	31410	3.1837e-05	0	0	1	8716	0	0	0	848	0	0	0	290	0	0	0	1560	0	0	0	3476	0	0	0	15432	0	0	0	1088	0	0	0	0	0	0
14	68113743	rs1424733399	G	GT	gnomAD Genomes	NA	PASS	c.722+2dupT		c.722+2dupT	splice_donor_variant		1	31412	3.1835e-05	0	0	1	8718	0	0	0	848	0	0	0	290	0	0	0	1560	0	0	0	3474	0	0	0	15434	0	0	0	1088	0	0	0	0	0	0
14	68117360	rs1349917529	T	C	gnomAD Genomes	NA	PASS	c.860-72T>C		c.860-72T>C	intron_variant		1	31412	3.1835e-05	0	0	0	8718	0	0	0	848	0	0	0	290	0	0	0	1558	0	0	0	3476	0	0	1	15434	0	0	0	1088	0	0	0	0	0	0
14	68117551	rs185767649	A	C	gnomAD Exomes,gnomAD Genomes	PASS	PASS	p.Arg327Arg	c.979A>C(p.=)	c.979A>C	synonymous_variant		9	282770	3.1828e-05	0	0	1	24966	0	0	0	35436	0	0	0	10368	0	0	0	19940	0	0	0	25124	0	0	8	129100	0	0	0	7220	0	0	0	30616	0	0
14	68112316	rs542408224	T	A	gnomAD Exomes	PASS	NA	c.363-44T>A		c.363-44T>A	intron_variant		7	232826	3.00654e-05	0	0	0	16010	0	0	0	31746	0	0	0	8452	0	0	0	18120	0	0	0	20518	0	0	0	105372	0	0	0	5620	0	0	7	26988	0	0
14	68113589	rs773070918	T	TA	gnomAD Exomes	PASS	NA	c.618-44dupA		c.618-44dupA	intron_variant		7	243226	2.87798e-05	0	0	0	15588	0	0	0	33474	0	0	0	9688	0	0	0	18054	0	0	0	20970	0	0	7	110144	0	0	0	5888	0	0	0	29420	0	0
14	68113780	rs199907124	T	C	gnomAD Exomes	PASS	NA	c.722+38T>C		c.722+38T>C	intron_variant		7	244668	2.86102e-05	1	0	1	16130	0	0	1	33840	0	0	0	9886	0	0	0	18294	0	0	0	19064	0	0	5	111786	1	0	0	6004	0	0	0	29664	0	0
14	68117651	rs369339972	C	A	gnomAD Exomes,gnomAD Genomes	PASS	PASS	c.*14C>A		c.*14C>A	3_prime_UTR_variant		8	281558	2.84133e-05	0	0	8	24944	0	0	0	35312	0	0	0	10346	0	0	0	19938	0	0	0	24362	0	0	0	128924	0	0	0	7212	0	0	0	30520	0	0
14	68113366	rs376978713	A	G	gnomAD Exomes,gnomAD Genomes	PASS	PASS	p.Pro176Pro	c.528A>G(p.=)	c.528A>G	synonymous_variant		8	282212	2.83475e-05	0	0	0	24964	0	0	0	35266	0	0	0	10348	0	0	0	19944	0	0	0	25072	0	0	8	128942	0	0	0	7208	0	0	0	30468	0	0
14	68117624	rs762859411	G	A	gnomAD Exomes,gnomAD Genomes	PASS	PASS	p.Arg351His	p.Arg351His	c.1052G>A	missense_variant		8	282604	2.83082e-05	0	0	0	24970	0	0	4	35410	0	0	0	10370	0	0	1	19944	0	0	0	25014	0	0	3	129076	0	0	0	7218	0	0	0	30602	0	0
14	68112309	rs370547651	G	A	gnomAD Exomes,gnomAD Genomes	PASS	PASS	c.363-51G>A		c.363-51G>A	intron_variant		7	257624	2.71714e-05	0	0	4	24634	0	0	0	31842	0	0	0	8086	0	0	3	19608	0	0	0	23516	0	0	0	117922	0	0	0	6550	0	0	0	25466	0	0
14	68113343	rs367905251	C	A	gnomAD Exomes,gnomAD Genomes	PASS	PASS	c.523-18C>A		c.523-18C>A	intron_variant		7	280140	2.49875e-05	0	0	1	24942	0	0	0	34942	0	0	0	10194	0	0	0	19924	0	0	0	24932	0	0	6	128152	0	0	0	7132	0	0	0	29922	0	0
14	68109057	rs752264215	TG	T	gnomAD Exomes,gnomAD Genomes	PASS	PASS	p.Val114SerfsTer85	p.Val114SerfsTer85	c.340delG	frameshift_variant		7	282514	2.47775e-05	0	0	0	24952	0	0	0	35366	0	0	7	10366	0	0	0	19948	0	0	0	25090	0	0	0	128976	0	0	0	7206	0	0	0	30610	0	0
14	68087725	rs778697436	T	C	gnomAD Exomes,gnomAD Genomes	PASS	PASS	c.184+42T>C		c.184+42T>C	intron_variant		7	282682	2.47628e-05	0	0	0	24954	0	0	0	35384	0	0	0	10360	0	0	0	19934	0	0	3	25114	0	0	3	129114	0	0	0	7220	0	0	1	30602	0	0
14	68113351	rs1160528076	C	T	gnomAD Exomes	PASS	NA	c.523-10C>T		c.523-10C>T	intron_variant		6	249574	2.4041e-05	0	0	0	16236	0	0	6	34160	0	0	0	9968	0	0	0	18356	0	0	0	21532	0	0	0	113084	0	0	0	6078	0	0	0	30160	0	0
14	68114816	rs778606810	C	T	gnomAD Exomes	PASS	NA	p.Leu259Leu	c.775C>T(p.=)	c.775C>T	synonymous_variant		6	251154	2.38897e-05	0	0	0	16238	0	0	0	34522	0	0	0	10078	0	0	0	18382	0	0	0	21636	0	0	0	113568	0	0	0	6124	0	0	6	30606	0	0
14	68114845	rs146923741	C	T	gnomAD Exomes	PASS	NA	p.Val268Val	c.804C>T(p.=)	c.804C>T	synonymous_variant		6	251224	2.38831e-05	0	0	0	16248	0	0	4	34546	0	0	0	10078	0	0	0	18386	0	0	0	21644	0	0	2	113588	0	0	0	6128	0	0	0	30606	0	0
14	68114841	rs141107940	T	C	gnomAD Exomes	PASS	NA	p.Val267Ala	p.Val267Ala	c.800T>C	missense_variant		6	251244	2.38812e-05	0	0	0	16250	0	0	0	34546	0	0	1	10078	0	0	0	18388	0	0	0	21642	0	0	5	113600	0	0	0	6128	0	0	0	30612	0	0
14	68112484	rs773405238	C	A	gnomAD Exomes	PASS	NA	p.Pro163Thr	p.Pro163Thr	c.487C>A	missense_variant		6	251250	2.38806e-05	0	0	0	16248	0	0	6	34530	0	0	0	10076	0	0	0	18392	0	0	0	21642	0	0	0	113618	0	0	0	6132	0	0	0	30612	0	0
14	68114739	rs763722348	ATTATT	A	gnomAD Exomes,gnomAD Genomes	PASS	PASS	c.723-20_723-16delTTTAT		c.723-20_723-16delTTTAT	intron_variant		5	232230	2.15304e-05	0	0	5	21202	0	0	0	30472	0	0	0	9600	0	0	0	15140	0	0	0	22408	0	0	0	100852	0	0	0	6306	0	0	0	26250	0	0
14	68114948	rs753682357	G	C	gnomAD Exomes	PASS	NA	c.859+48G>C		c.859+48G>C	intron_variant		5	232524	2.15032e-05	0	0	0	15830	0	0	0	29964	0	0	0	9080	0	0	5	17796	0	0	0	19852	0	0	0	107702	0	0	0	5644	0	0	0	26656	0	0
14	68109102	rs752302802	G	T	gnomAD Exomes,gnomAD Genomes	PASS	PASS	c.362+22G>T		c.362+22G>T	intron_variant		6	280980	2.13538e-05	0	0	4	24904	0	0	1	35264	0	0	0	10302	0	0	0	19930	0	0	0	24832	0	0	0	128052	0	0	1	7174	0	0	0	30522	0	0
14	68113461	rs369996960	T	C	gnomAD Exomes,gnomAD Genomes	PASS	PASS	c.617+6T>C		c.617+6T>C	splice_region_variant		6	281948	2.12805e-05	0	0	5	24954	0	0	1	35230	0	0	0	10330	0	0	0	19948	0	0	0	25064	0	0	0	128862	0	0	0	7196	0	0	0	30364	0	0
14	68109033	rs780686719	A	T	gnomAD Exomes,gnomAD Genomes	PASS	PASS	p.Arg105Ser	p.Arg105Ser	c.315A>T	missense_variant		6	282672	2.1226e-05	0	0	0	24964	0	0	4	35386	0	0	0	10366	0	0	0	19952	0	0	0	25118	0	0	2	129054	0	0	0	7216	0	0	0	30616	0	0
14	68086703	rs759018343	A	G	gnomAD Exomes	PASS	NA	p.Leu3Leu	c.9A>G(p.=)	c.9A>G	synonymous_variant		5	235808	2.12037e-05	0	0	0	14514	0	0	0	32360	0	0	0	9522	0	0	5	16730	0	0	0	20844	0	0	0	107056	0	0	0	5698	0	0	0	29084	0	0
14	68114946	rs771219537	A	AT	gnomAD Exomes	PASS	NA	c.859+47dupT		c.859+47dupT	intron_variant		5	235858	2.11992e-05	0	0	0	15920	0	0	0	30810	0	0	0	9266	0	0	5	17962	0	0	0	20108	0	0	0	108726	0	0	0	5764	0	0	0	27302	0	0
14	68114768	rs778789921	C	T	gnomAD Exomes	PASS	NA	p.Gln243Ter	p.Gln243Ter	c.727C>T	stop_gained		5	246088	2.03179e-05	0	0	4	15816	0	0	0	34174	0	0	0	10014	0	0	0	17898	0	0	0	21412	0	0	1	110660	0	0	0	6026	0	0	0	30088	0	0
14	68086766	rs772101189	CTCCG	C	gnomAD Exomes	PASS	NA	p.Ser25TrpfsTer3	p.Ser25TrpfsTer3	c.74_77delCCGT	frameshift_variant		5	246626	2.02736e-05	0	0	0	15636	0	0	0	33994	0	0	0	9906	0	0	0	18040	0	0	0	21308	0	0	5	111622	0	0	0	5996	0	0	0	30124	0	0
14	68114783	rs755104943	T	C	gnomAD Exomes	PASS	NA	p.Leu248Leu	c.742T>C(p.=)	c.742T>C	synonymous_variant		5	250050	1.9996e-05	0	0	3	16152	0	0	0	34414	0	0	0	10066	0	0	1	18300	0	0	1	21578	0	0	0	112964	0	0	0	6102	0	0	0	30474	0	0
14	68113667	rs780145505	A	G	gnomAD Exomes	PASS	NA	p.Tyr216Cys	p.Tyr216Cys	c.647A>G	missense_variant		5	251048	1.99165e-05	0	0	4	16240	0	0	1	34538	0	0	0	10076	0	0	0	18390	0	0	0	21530	0	0	0	113552	0	0	0	6118	0	0	0	30604	0	0
14	68113695	rs774197237	TG	T	gnomAD Exomes	PASS	NA	p.Gly226ValfsTer13	p.Gly226ValfsTer13	c.677delG	frameshift_variant		5	251076	1.99143e-05	0	0	0	16246	0	0	5	34558	0	0	0	10080	0	0	0	18392	0	0	0	21518	0	0	0	113552	0	0	0	6126	0	0	0	30604	0	0
14	68117446	rs181582499	C	A	gnomAD Exomes	PASS	NA	p.Leu292Met	p.Leu292Met	c.874C>A	missense_variant		5	251078	1.99141e-05	0	0	0	16246	0	0	0	34584	0	0	0	10074	0	0	4	18394	0	0	0	21644	0	0	1	113394	0	0	0	6128	0	0	0	30614	0	0
14	68117560	rs375587822	G	A	gnomAD Exomes	PASS	NA	p.Gly330Arg	p.Gly330Arg	c.988G>A	missense_variant		5	251312	1.98956e-05	0	0	0	16256	0	0	0	34590	0	0	0	10080	0	0	0	18364	0	0	0	21644	0	0	5	113632	0	0	0	6134	0	0	0	30612	0	0
14	68117552	rs781361038	GAGA	G	gnomAD Exomes	PASS	NA	p.Glu328del	p.Glu328del	c.983_985delAAG	inframe_deletion		5	251350	1.98926e-05	0	0	0	16256	0	0	0	34590	0	0	0	10078	0	0	0	18382	0	0	0	21646	0	0	5	113648	0	0	0	6134	0	0	0	30616	0	0
14	68113319	rs183683214	C	G	gnomAD Exomes,gnomAD Genomes	PASS	PASS	c.523-42C>G		c.523-42C>G	intron_variant		5	271438	1.84204e-05	0	0	2	24824	0	0	0	33506	0	0	0	9396	0	0	0	19790	0	0	0	24374	0	0	2	124818	0	0	1	6926	0	0	0	27804	0	0
14	68112332	rs1012702121	C	T	gnomAD Exomes,gnomAD Genomes	PASS	PASS	c.363-28C>T		c.363-28C>T	intron_variant		5	273372	1.82901e-05	0	0	0	24844	0	0	0	33818	0	0	0	9648	0	0	0	19830	0	0	0	24690	0	0	5	124688	0	0	0	6974	0	0	0	28880	0	0
14	68086669	rs747075673	C	T	gnomAD Exomes	PASS	NA	c.-26C>T		c.-26C>T	5_prime_UTR_variant		3	173136	1.73274e-05	0	0	0	9726	0	0	0	23956	0	0	2	7120	0	0	0	11792	0	0	0	17560	0	0	1	75904	0	0	0	4166	0	0	0	22912	0	0
14	68113319	rs183683214	C	A	gnomAD Exomes	PASS	NA	c.523-42C>A		c.523-42C>A	intron_variant		4	240040	1.66639e-05	0	0	0	16114	0	0	0	32658	0	0	0	9106	0	0	3	18232	0	0	0	20898	0	0	0	109390	0	0	0	5838	0	0	1	27804	0	0
14	68114935	rs763987669	C	T	gnomAD Exomes	PASS	NA	c.859+35C>T		c.859+35C>T	intron_variant		4	244130	1.63847e-05	0	0	0	16130	0	0	0	32978	0	0	0	9734	0	0	0	18202	0	0	0	20806	0	0	4	111230	0	0	0	5940	0	0	0	29110	0	0
14	68113779	rs748953219	A	G	gnomAD Exomes	PASS	NA	c.722+37A>G		c.722+37A>G	intron_variant		4	245584	1.62877e-05	0	0	0	16142	0	0	0	34014	0	0	0	9948	0	0	0	18310	0	0	0	19170	0	0	2	112084	0	0	0	6008	0	0	2	29908	0	0
14	68112339	rs368346070	G	A	gnomAD Exomes	PASS	NA	c.363-21G>A		c.363-21G>A	intron_variant		4	245808	1.62729e-05	0	0	0	16198	0	0	0	33604	0	0	0	9736	0	0	0	18330	0	0	0	21396	0	0	4	110890	0	0	0	5988	0	0	0	29666	0	0
14	68114916	rs202104783	G	A	gnomAD Exomes	PASS	NA	c.859+16G>A		c.859+16G>A	intron_variant		4	246914	1.62e-05	0	0	0	16160	0	0	0	33438	0	0	0	9912	0	0	4	18240	0	0	0	21366	0	0	0	112196	0	0	0	5984	0	0	0	29618	0	0
14	68108861	rs747528389	T	C	gnomAD Exomes	PASS	NA	c.185-42T>C		c.185-42T>C	intron_variant		4	247696	1.61488e-05	0	0	0	16164	0	0	0	34372	0	0	0	9724	0	0	0	18382	0	0	0	21298	0	0	4	111898	0	0	0	6012	0	0	0	29846	0	0
14	68117666	rs376794861	A	T	gnomAD Exomes	PASS	NA	c.*29A>T		c.*29A>T	3_prime_UTR_variant		4	247842	1.61393e-05	0	0	3	16056	0	0	0	34278	0	0	0	9996	0	0	0	18324	0	0	0	20052	0	0	0	112762	0	0	1	6068	0	0	0	30306	0	0
14	68114904	rs374223197	T	C	gnomAD Exomes	PASS	NA	c.859+4T>C		c.859+4T>C	splice_region_variant		4	248882	1.60719e-05	0	0	0	16186	0	0	0	33916	0	0	0	10022	0	0	0	18308	0	0	0	21480	0	0	4	112808	0	0	0	6054	0	0	0	30108	0	0
14	68109107	rs764742489	G	GGGAT	gnomAD Exomes	PASS	NA	c.362+32_362+35dupGGAT		c.362+32_362+35dupGGAT	intron_variant		4	248996	1.60645e-05	0	0	0	16174	0	0	0	34354	0	0	4	9990	0	0	0	18352	0	0	0	21312	0	0	0	112304	0	0	0	6062	0	0	0	30448	0	0
14	68114786	rs752635343	A	C	gnomAD Exomes	PASS	NA	p.Ser249Arg	p.Ser249Arg	c.745A>C	missense_variant		4	250276	1.59824e-05	0	0	0	16178	0	0	4	34430	0	0	0	10062	0	0	0	18324	0	0	0	21582	0	0	0	113090	0	0	0	6102	0	0	0	30508	0	0
14	68117418	rs747068143	C	CT	gnomAD Exomes	PASS	NA	c.860-11dupT		c.860-11dupT	intron_variant		4	250350	1.59776e-05	0	0	0	16230	0	0	2	34554	0	0	0	10052	0	0	0	18394	0	0	0	21624	0	0	2	112780	0	0	0	6106	0	0	0	30610	0	0
14	68112516	rs770949105	T	A	gnomAD Exomes	PASS	NA	p.Asp173Glu	p.Asp173Glu	c.519T>A	missense_variant		4	250972	1.5938e-05	0	0	0	16246	0	0	0	34490	0	0	0	10054	0	0	0	18392	0	0	0	21618	0	0	3	113482	0	0	1	6120	0	0	0	30570	0	0
14	68114872	rs757789815	G	GTA	gnomAD Exomes	PASS	NA	p.Ala280LeufsTer38	p.Ala280LeufsTer38	c.835_836dupAT	frameshift_variant		4	251124	1.59284e-05	0	0	0	16246	0	0	0	34542	0	0	0	10078	0	0	0	18390	0	0	2	21620	0	0	0	113522	0	0	2	6124	0	0	0	30602	0	0
14	68117546	rs749813786	A	G	gnomAD Exomes	PASS	NA	p.Gln325Arg	p.Gln325Arg	c.974A>G	missense_variant		4	251380	1.59122e-05	0	0	0	16254	0	0	0	34588	0	0	0	10078	0	0	0	18390	0	0	0	21648	0	0	3	113674	0	0	1	6134	0	0	0	30614	0	0
14	68117515	rs779826880	G	A	gnomAD Exomes	PASS	NA	p.Ala315Thr	p.Ala315Thr	c.943G>A	missense_variant		4	251394	1.59113e-05	0	0	0	16256	0	0	0	34588	0	0	0	10078	0	0	1	18394	0	0	0	21646	0	0	0	113676	0	0	0	6140	0	0	3	30616	0	0
14	68087649	rs770467324	A	G	gnomAD Exomes	PASS	NA	p.Arg50Arg	c.150A>G(p.=)	c.150A>G	synonymous_variant		4	251494	1.5905e-05	0	0	0	16256	0	0	1	34592	0	0	0	10080	0	0	0	18394	0	0	0	21648	0	0	3	113768	0	0	0	6140	0	0	0	30616	0	0
14	68086661	rs746128832	G	A	gnomAD Exomes	PASS	NA	c.-34G>A		c.-34G>A	5_prime_UTR_variant		2	132310	1.5116e-05	0	0	0	7168	0	0	2	17706	0	0	0	5228	0	0	0	8220	0	0	0	15576	0	0	0	57218	0	0	0	3178	0	0	0	18016	0	0
14	68086661	rs746128832	G	T	gnomAD Exomes	PASS	NA	c.-34G>T		c.-34G>T	5_prime_UTR_variant		2	132310	1.5116e-05	0	0	0	7168	0	0	0	17706	0	0	0	5228	0	0	1	8220	0	0	0	15576	0	0	1	57218	0	0	0	3178	0	0	0	18016	0	0
14	68086667	rs780297601	G	A	gnomAD Exomes,gnomAD Genomes	PASS	PASS	c.-28G>A		c.-28G>A	5_prime_UTR_variant		3	198808	1.50899e-05	0	0	2	18064	0	0	0	24228	0	0	0	7210	0	0	0	12946	0	0	0	20580	0	0	1	88242	0	0	0	5154	0	0	0	22384	0	0
14	68086705	rs757743058	G	A	gnomAD Exomes,gnomAD Genomes	PASS	PASS	p.Arg4Lys	p.Arg4Lys	c.11G>A	missense_variant		4	268494	1.48979e-05	0	0	2	23364	0	0	0	33410	0	0	0	9880	0	0	0	18458	0	0	0	24354	0	0	2	122972	0	0	0	6816	0	0	0	29240	0	0
14	68112356	rs370914377	G	A	gnomAD Exomes,gnomAD Genomes	PASS	PASS	c.363-4G>A		c.363-4G>A	splice_region_variant		4	279640	1.43041e-05	0	0	4	24928	0	0	0	34822	0	0	0	10192	0	0	0	19902	0	0	0	24994	0	0	0	127546	0	0	0	7136	0	0	0	30120	0	0
14	68114743	rs762374024	T	C	gnomAD Exomes	PASS	NA	c.723-21T>C		c.723-21T>C	intron_variant		3	209870	1.42946e-05	0	0	0	13088	0	0	0	30794	0	0	0	9464	0	0	0	14262	0	0	0	19642	0	0	0	90246	0	0	0	5418	0	0	3	26956	0	0
14	68109099	rs377149329	G	A	gnomAD Exomes,gnomAD Genomes	PASS	PASS	c.362+19G>A		c.362+19G>A	intron_variant		4	281114	1.42291e-05	0	0	1	24918	0	0	2	35260	0	0	0	10322	0	0	1	19932	0	0	0	24856	0	0	0	128114	0	0	0	7174	0	0	0	30538	0	0
14	68109098	rs185454319	C	A	gnomAD Exomes,gnomAD Genomes	PASS	PASS	c.362+18C>A		c.362+18C>A	intron_variant		4	281178	1.42259e-05	0	0	0	24924	0	0	0	35262	0	0	0	10316	0	0	0	19938	0	0	0	24884	0	0	4	128146	0	0	0	7168	0	0	0	30540	0	0
14	68086689	rs568606470	C	T	gnomAD Exomes	PASS	NA	c.-6C>T		c.-6C>T	5_prime_UTR_variant		3	211092	1.42118e-05	0	0	0	12614	0	0	3	27842	0	0	0	8380	0	0	0	14520	0	0	0	19786	0	0	0	96482	0	0	0	4980	0	0	0	26488	0	0
14	68109076	rs750402239	C	G	gnomAD Exomes,gnomAD Genomes	PASS	PASS	p.His120Asp	p.His120Asp	c.358C>G	missense_variant		4	282176	1.41756e-05	0	0	4	24960	0	0	0	35346	0	0	0	10362	0	0	0	19946	0	0	0	25056	0	0	0	128716	0	0	0	7184	0	0	0	30606	0	0
14	68087621	rs1311052590	G	A	gnomAD Exomes,gnomAD Genomes	PASS	PASS	p.Gly41Glu	p.Gly41Glu	c.122G>A	missense_variant		4	282902	1.41392e-05	0	0	0	24972	0	0	0	35440	0	0	0	10370	0	0	4	19952	0	0	0	25124	0	0	0	129202	0	0	0	7226	0	0	0	30616	0	0
14	68086789	rs773047712	C	G	gnomAD Exomes	PASS	NA	p.Pro32Arg	p.Pro32Arg	c.95C>G	missense_variant		3	239902	1.25051e-05	0	0	0	14826	0	0	0	33432	0	0	0	9704	0	0	0	17588	0	0	0	20820	0	0	3	108234	0	0	0	5874	0	0	0	29424	0	0
14	68086722	rs201843293	C	T	gnomAD Exomes	PASS	NA	p.Leu10Phe	p.Leu10Phe	c.28C>T	missense_variant		3	242358	1.23784e-05	0	0	0	14932	0	0	1	33480	0	0	0	9786	0	0	0	17480	0	0	0	21176	0	0	1	109766	0	0	1	5878	0	0	0	29860	0	0
14	68086838	rs762243109	A	T	gnomAD Exomes	PASS	NA	c.111+33A>T		c.111+33A>T	intron_variant		2	161984	1.23469e-05	0	0	0	9008	0	0	0	23364	0	0	0	7526	0	0	1	11414	0	0	0	16452	0	0	0	67186	0	0	0	4212	0	0	1	22822	0	0
14	68086781	rs769713965	A	G	gnomAD Exomes	PASS	NA	p.Ile29Met	p.Ile29Met	c.87A>G	missense_variant		3	243384	1.23262e-05	0	0	0	15180	0	0	1	33746	0	0	0	9814	0	0	0	17880	0	0	0	21048	0	0	1	110040	0	0	1	5936	0	0	0	29740	0	0
14	68112341	rs763000966	T	G	gnomAD Exomes	PASS	NA	c.363-19T>G		c.363-19T>G	intron_variant		3	245786	1.22057e-05	0	0	0	16196	0	0	0	33510	0	0	1	9724	0	0	0	18314	0	0	0	21406	0	0	2	110994	0	0	0	5978	0	0	0	29664	0	0
14	68114912	rs558483667	C	T	gnomAD Exomes	PASS	NA	c.859+12C>T		c.859+12C>T	intron_variant		3	248098	1.2092e-05	0	0	0	16168	0	0	0	33724	0	0	0	9974	0	0	0	18290	0	0	0	21422	0	0	0	112566	0	0	0	6012	0	0	3	29942	0	0
14	68117381	rs758615579	TGA	T	gnomAD Exomes	PASS	NA	c.860-47_860-46delAG		c.860-47_860-46delAG	intron_variant		3	248264	1.20839e-05	0	0	0	15968	0	0	2	34420	0	0	0	9952	0	0	0	18356	0	0	0	21556	0	0	1	111404	0	0	0	6056	0	0	0	30552	0	0
14	68112528	rs759505590	G	A	gnomAD Exomes	PASS	NA	c.522+9G>A		c.522+9G>A	intron_variant		3	249198	1.20386e-05	0	0	0	16194	0	0	2	34034	0	0	0	9932	0	0	0	18346	0	0	0	21552	0	0	1	112860	0	0	0	6056	0	0	0	30224	0	0
14	68113754	rs1248375610	T	C	gnomAD Exomes	PASS	NA	c.722+12T>C		c.722+12T>C	intron_variant		3	249650	1.20168e-05	0	0	0	16230	0	0	0	34452	0	0	0	10056	0	0	3	18378	0	0	0	20734	0	0	0	113176	0	0	0	6106	0	0	0	30518	0	0
14	68117655	rs770910663	C	CA	gnomAD Exomes	PASS	NA	c.*19dupA		c.*19dupA	3_prime_UTR_variant		3	249674	1.20157e-05	0	0	0	16210	0	0	0	34426	0	0	0	10032	0	0	0	18374	0	0	0	20710	0	0	3	113342	0	0	0	6116	0	0	0	30464	0	0
14	68117404	rs746483021	G	A	gnomAD Exomes	PASS	NA	c.860-28G>A		c.860-28G>A	intron_variant		3	249788	1.20102e-05	0	0	0	16216	0	0	0	34534	0	0	0	10030	0	0	0	18394	0	0	0	21614	0	0	3	112302	0	0	0	6104	0	0	0	30594	0	0
14	68113632	rs754217370	TCA	T	gnomAD Exomes	PASS	NA	c.618-3_618-2delCA		c.618-3_618-2delCA	splice_region_variant		3	249858	1.20068e-05	0	0	0	16094	0	0	3	34356	0	0	0	10052	0	0	0	18378	0	0	0	21420	0	0	0	113110	0	0	0	6072	0	0	0	30376	0	0
14	68117406	rs770469440	G	A	gnomAD Exomes	PASS	NA	c.860-26G>A		c.860-26G>A	intron_variant		3	249882	1.20057e-05	0	0	0	16218	0	0	0	34530	0	0	0	10034	0	0	0	18394	0	0	0	21620	0	0	0	112390	0	0	0	6102	0	0	3	30594	0	0
14	68113731	rs758630775	G	A	gnomAD Exomes	PASS	NA	p.Leu237Leu	c.711G>A(p.=)	c.711G>A	synonymous_variant		3	250656	1.19686e-05	0	0	0	16242	0	0	0	34520	0	0	0	10074	0	0	3	18392	0	0	0	21264	0	0	0	113456	0	0	0	6118	0	0	0	30590	0	0
14	68113707	rs764657573	G	A	gnomAD Exomes	PASS	NA	p.Lys229Lys	c.687G>A(p.=)	c.687G>A	synonymous_variant		3	251028	1.19509e-05	0	0	0	16248	0	0	2	34550	0	0	0	10080	0	0	0	18388	0	0	0	21470	0	0	1	113560	0	0	0	6124	0	0	0	30608	0	0
14	68113691	rs747904249	G	A	gnomAD Exomes	PASS	NA	p.Arg224Gln	p.Arg224Gln	c.671G>A	missense_variant		3	251064	1.19491e-05	0	0	0	16246	0	0	0	34562	0	0	0	10080	0	0	0	18390	0	0	0	21522	0	0	3	113532	0	0	0	6124	0	0	0	30608	0	0
14	68113679	rs1346060699	G	A	gnomAD Exomes	PASS	NA	p.Arg220Lys	p.Arg220Lys	c.659G>A	missense_variant		3	251102	1.19473e-05	0	0	0	16242	0	0	2	34560	0	0	0	10076	0	0	0	18392	0	0	0	21556	0	0	0	113550	0	0	1	6122	0	0	0	30604	0	0
14	68109034	rs377757447	G	C	gnomAD Exomes	PASS	NA	p.Ala106Pro	p.Ala106Pro	c.316G>C	missense_variant		3	251262	1.19397e-05	0	0	0	16250	0	0	3	34540	0	0	0	10076	0	0	0	18392	0	0	0	21638	0	0	0	113620	0	0	0	6130	0	0	0	30616	0	0
14	68117465	rs368075714	A	G	gnomAD Exomes	PASS	NA	p.Asn298Ser	p.Asn298Ser	c.893A>G	missense_variant		3	251286	1.19386e-05	0	0	0	16254	0	0	0	34586	0	0	0	10076	0	0	0	18394	0	0	0	21648	0	0	3	113576	0	0	0	6136	0	0	0	30616	0	0
14	68113419	rs745940541	T	C	gnomAD Exomes	PASS	NA	p.Val194Ala	p.Val194Ala	c.581T>C	missense_variant		3	251316	1.19372e-05	0	0	0	16250	0	0	0	34560	0	0	0	10074	0	0	0	18392	0	0	0	21638	0	0	3	113656	0	0	0	6136	0	0	0	30610	0	0
14	68117584	rs775712860	C	A	gnomAD Exomes	PASS	NA	p.Pro338Thr	p.Pro338Thr	c.1012C>A	missense_variant		3	251332	1.19364e-05	0	0	0	16256	0	0	0	34584	0	0	0	10078	0	0	0	18394	0	0	0	21638	0	0	3	113634	0	0	0	6136	0	0	0	30612	0	0
14	68087710	rs186580048	G	A	gnomAD Exomes	PASS	NA	c.184+27G>A		c.184+27G>A	intron_variant		3	251454	1.19306e-05	0	0	0	16254	0	0	3	34580	0	0	0	10076	0	0	0	18394	0	0	0	21644	0	0	0	113756	0	0	0	6136	0	0	0	30614	0	0
14	68087601	rs756071124	T	C	gnomAD Exomes	PASS	NA	c.112-10T>C		c.112-10T>C	intron_variant		3	251476	1.19296e-05	0	0	0	16256	0	0	3	34588	0	0	0	10080	0	0	0	18394	0	0	0	21648	0	0	0	113756	0	0	0	6138	0	0	0	30616	0	0
14	68086648	rs754270476	C	T	gnomAD Exomes	PASS	NA	c.-47C>T		c.-47C>T	5_prime_UTR_variant		1	85558	1.1688e-05	0	0	0	4598	0	0	0	11436	0	0	0	3422	0	0	0	4504	0	0	0	12996	0	0	0	34620	0	0	0	2034	0	0	1	11948	0	0
14	68112537	rs779368145	AAAAG	A	gnomAD Exomes,gnomAD Genomes	PASS	PASS	c.522+23_522+26delAAAG		c.522+23_522+26delAAAG	intron_variant		3	280760	1.06853e-05	0	0	3	24928	0	0	0	34974	0	0	0	10198	0	0	0	19934	0	0	0	25016	0	0	0	128306	0	0	0	7166	0	0	0	30238	0	0
14	68109099	rs377149329	G	T	gnomAD Exomes,gnomAD Genomes	PASS	PASS	c.362+19G>T		c.362+19G>T	intron_variant		3	281114	1.06718e-05	0	0	3	24918	0	0	0	35260	0	0	0	10322	0	0	0	19932	0	0	0	24856	0	0	0	128114	0	0	0	7174	0	0	0	30538	0	0
14	68112391	rs1476758734	C	T	gnomAD Exomes,gnomAD Genomes	PASS	PASS	p.Arg132Ter	p.Arg132Ter	c.394C>T	stop_gained		3	282306	1.06268e-05	0	0	3	24944	0	0	0	35312	0	0	0	10356	0	0	0	19944	0	0	0	25094	0	0	0	128858	0	0	0	7214	0	0	0	30584	0	0
14	68087603	rs777655950	A	C	gnomAD Exomes,gnomAD Genomes	PASS	PASS	c.112-8A>C		c.112-8A>C	splice_region_variant		3	282876	1.06054e-05	0	0	3	24964	0	0	0	35438	0	0	0	10370	0	0	0	19952	0	0	0	25122	0	0	0	129188	0	0	0	7226	0	0	0	30616	0	0
14	68086818	rs1394717877	A	C	gnomAD Exomes	PASS	NA	c.111+13A>C		c.111+13A>C	intron_variant		2	195434	1.02336e-05	0	0	0	11474	0	0	0	27200	0	0	0	8410	0	0	0	14022	0	0	0	18464	0	0	2	85330	0	0	0	4836	0	0	0	25698	0	0
14	68086684	rs748065805	T	G	gnomAD Exomes	PASS	NA	c.-11T>G		c.-11T>G	5_prime_UTR_variant		2	204576	9.77632e-06	0	0	0	12132	0	0	0	27354	0	0	0	8218	0	0	0	14132	0	0	0	19280	0	0	2	92630	0	0	0	4840	0	0	0	25990	0	0
14	68112311	rs772401599	T	C	gnomAD Exomes	PASS	NA	c.363-49T>C		c.363-49T>C	intron_variant		2	228726	8.74409e-06	0	0	0	15952	0	0	0	31326	0	0	0	8048	0	0	0	18066	0	0	0	20226	0	0	2	103552	0	0	0	5524	0	0	0	26032	0	0
14	68086800	rs1162428582	G	C	gnomAD Exomes	PASS	NA	p.Gly36Arg	p.Gly36Arg	c.106G>C	missense_variant		2	230920	8.66101e-06	0	0	0	14064	0	0	0	32448	0	0	0	9494	0	0	0	16932	0	0	0	20218	0	0	2	103522	0	0	0	5694	0	0	0	28548	0	0
14	68086702	rs773916534	T	C	gnomAD Exomes	PASS	NA	p.Leu3Pro	p.Leu3Pro	c.8T>C	missense_variant		2	235608	8.48868e-06	0	0	0	14488	0	0	0	32396	0	0	0	9502	0	0	0	16738	0	0	0	20768	0	0	2	106976	0	0	0	5698	0	0	0	29042	0	0
14	68117687	rs780331868	G	A	gnomAD Exomes	PASS	NA	c.*50G>A		c.*50G>A	3_prime_UTR_variant		2	236880	8.44309e-06	0	0	0	15296	0	0	0	33168	0	0	0	9756	0	0	0	17766	0	0	0	17616	0	0	0	108114	0	0	0	5860	0	0	2	29304	0	0
14	68113793	rs769094848	T	G	gnomAD Exomes	PASS	NA	c.722+51T>G		c.722+51T>G	intron_variant		2	237510	8.4207e-06	0	0	0	15934	0	0	0	32134	0	0	0	9554	0	0	0	18072	0	0	0	18070	0	0	0	109702	0	0	0	5776	0	0	2	28268	0	0
14	68109124	rs1252205552	G	A	gnomAD Exomes	PASS	NA	c.362+44G>A		c.362+44G>A	intron_variant		2	241050	8.29703e-06	0	0	1	15800	0	0	0	32612	0	0	0	9468	0	0	0	18076	0	0	0	20786	0	0	1	108964	0	0	0	5828	0	0	0	29516	0	0
14	68086785	rs922197969	G	T	gnomAD Exomes	PASS	NA	p.Ala31Ser	p.Ala31Ser	c.91G>T	missense_variant		2	241746	8.27315e-06	0	0	1	15024	0	0	0	33600	0	0	0	9772	0	0	0	17722	0	0	0	20944	0	0	1	109194	0	0	0	5918	0	0	0	29572	0	0
14	68112563	rs755416046	T	A	gnomAD Exomes	PASS	NA	c.522+44T>A		c.522+44T>A	intron_variant		2	241760	8.27267e-06	0	0	0	16108	0	0	0	33584	0	0	0	9250	0	0	2	18300	0	0	0	20558	0	0	0	109502	0	0	0	5896	0	0	0	28562	0	0
14	68112332	rs1012702121	C	G	gnomAD Exomes	PASS	NA	c.363-28C>G		c.363-28C>G	intron_variant		2	241994	8.26467e-06	0	0	0	16136	0	0	2	32970	0	0	0	9358	0	0	0	18274	0	0	0	21214	0	0	0	109276	0	0	0	5886	0	0	0	28880	0	0
14	68112557	rs758634122	G	A	gnomAD Exomes	PASS	NA	c.522+38G>A		c.522+38G>A	intron_variant		2	244086	8.19383e-06	0	0	0	16130	0	0	0	33856	0	0	2	9440	0	0	0	18340	0	0	0	20786	0	0	0	110440	0	0	0	5952	0	0	0	29142	0	0
14	68112557	rs758634122	G	GGGAGGCCGAGGCGGGCGGATCACGAGGTCAGGAGATCGAGACCATCCTGGCTAAAA	gnomAD Exomes	PASS	NA	c.522+38_522+39insGGAGGCCGAGGCGGGCGGATCACGAGGTCAGGAGATCGAGACCATCCTGGCTAAAA		c.522+38_522+39insGGAGGCCGAGGCGGGCGGATCACGAGGTCAGGAGATCGAGACCATCCTGGCTAAAA	intron_variant		2	244086	8.19383e-06	0	0	0	16130	0	0	0	33856	0	0	0	9440	0	0	0	18340	0	0	0	20786	0	0	1	110440	0	0	0	5952	0	0	1	29142	0	0
14	68086733	rs1424116071	G	A	gnomAD Exomes	PASS	NA	p.Thr13Thr	c.39G>A(p.=)	c.39G>A	synonymous_variant		2	245834	8.13557e-06	0	0	0	15412	0	0	0	33938	0	0	0	9890	0	0	0	17962	0	0	1	21322	0	0	0	111174	0	0	1	5998	0	0	0	30138	0	0
14	68086769	rs1263367357	C	G	gnomAD Exomes	PASS	NA	p.Ser25Ser	c.75C>G(p.=)	c.75C>G	synonymous_variant		2	245910	8.13306e-06	0	0	0	15536	0	0	0	33956	0	0	0	9884	0	0	2	17986	0	0	0	21232	0	0	0	111252	0	0	0	5990	0	0	0	30074	0	0
14	68086770	rs1489253201	G	A	gnomAD Exomes	PASS	NA	p.Val26Met	p.Val26Met	c.76G>A	missense_variant		2	245910	8.13306e-06	0	0	0	15530	0	0	0	33944	0	0	0	9874	0	0	2	18006	0	0	0	21242	0	0	0	111286	0	0	0	5986	0	0	0	30042	0	0
14	68114768	rs778789921	C	A	gnomAD Exomes	PASS	NA	p.Gln243Lys	p.Gln243Lys	c.727C>A	missense_variant		2	246088	8.12717e-06	0	0	0	15816	0	0	0	34174	0	0	0	10014	0	0	0	17898	0	0	0	21412	0	0	2	110660	0	0	0	6026	0	0	0	30088	0	0
14	68086738	rs1292055390	T	C	gnomAD Exomes	PASS	NA	p.Val15Ala	p.Val15Ala	c.44T>C	missense_variant		2	246426	8.11603e-06	1	0	0	15578	0	0	0	33950	0	0	0	9896	0	0	0	18006	0	0	0	21288	0	0	0	111562	0	0	0	5992	0	0	2	30154	1	0
14	68086759	rs1279343362	C	G	gnomAD Exomes	PASS	NA	p.Ser22Cys	p.Ser22Cys	c.65C>G	missense_variant		2	246890	8.10077e-06	0	0	0	15658	0	0	0	34020	0	0	0	9920	0	0	0	18052	0	0	0	21324	0	0	2	111750	0	0	0	6004	0	0	0	30162	0	0
14	68113608	rs753174084	A	G	gnomAD Exomes	PASS	NA	c.618-30A>G		c.618-30A>G	intron_variant		2	247438	8.08283e-06	0	0	0	15848	0	0	0	34038	0	0	0	9924	0	0	0	18278	0	0	0	21212	0	0	2	112220	0	0	0	5990	0	0	0	29928	0	0
14	68109114	rs777109287	A	T	gnomAD Exomes	PASS	NA	c.362+34A>T		c.362+34A>T	intron_variant		2	247636	8.07637e-06	0	0	0	16088	0	0	0	34218	0	0	2	9928	0	0	0	18324	0	0	0	21170	0	0	0	111636	0	0	0	6020	0	0	0	30252	0	0
14	68112351	rs751440215	T	C	gnomAD Exomes	PASS	NA	c.363-9T>C		c.363-9T>C	intron_variant		2	247926	8.06692e-06	0	0	0	16224	0	0	0	33944	0	0	0	9882	0	0	0	18346	0	0	0	21524	0	0	2	111952	0	0	0	6034	0	0	0	30020	0	0
14	68113615	rs761177455	C	T	gnomAD Exomes	PASS	NA	c.618-23C>T		c.618-23C>T	intron_variant		2	248228	8.05711e-06	0	0	0	15922	0	0	0	34120	0	0	0	9974	0	0	0	18330	0	0	0	21306	0	0	2	112586	0	0	0	6014	0	0	0	29976	0	0
14	68117662	rs746326646	C	T	gnomAD Exomes	PASS	NA	c.*25C>T		c.*25C>T	3_prime_UTR_variant		2	248404	8.0514e-06	0	0	0	16112	0	0	0	34328	0	0	0	10010	0	0	0	18340	0	0	0	20240	0	0	2	112902	0	0	0	6100	0	0	0	30372	0	0
14	68112361	rs767370288	C	A	gnomAD Exomes	PASS	NA	p.Leu122Met	p.Leu122Met	c.364C>A	missense_variant		2	248636	8.04389e-06	0	0	0	16232	0	0	0	34024	0	0	0	9930	0	0	0	18352	0	0	0	21552	0	0	2	112296	0	0	0	6062	0	0	0	30188	0	0
14	68113455	rs1352398683	A	G	gnomAD Exomes	PASS	NA	p.His206Arg	p.His206Arg	c.617A>G	missense_variant		2	248652	8.04337e-06	0	0	0	16196	0	0	2	33830	0	0	0	9916	0	0	0	18282	0	0	0	21552	0	0	0	112940	0	0	0	6026	0	0	0	29910	0	0
14	68113761	rs754272721	T	C	gnomAD Exomes	PASS	NA	c.722+19T>C		c.722+19T>C	intron_variant		2	248798	8.03865e-06	0	0	0	16220	0	0	0	34364	0	0	0	10032	0	0	0	18370	0	0	0	20354	0	0	2	112950	0	0	0	6088	0	0	0	30420	0	0
14	68112370	rs144227690	G	A	gnomAD Exomes	PASS	NA	p.Gly125Ser	p.Gly125Ser	c.373G>A	missense_variant		2	249402	8.01918e-06	0	0	1	16238	0	0	0	34138	0	0	0	9986	0	0	0	18356	0	0	0	21570	0	0	1	112730	0	0	0	6074	0	0	0	30310	0	0
14	68112538	rs753432021	A	C	gnomAD Exomes	PASS	NA	c.522+19A>C		c.522+19A>C	intron_variant		2	249520	8.01539e-06	0	0	0	16228	0	0	0	34206	0	0	0	9928	0	0	0	18378	0	0	0	21542	0	0	2	112896	0	0	0	6080	0	0	0	30262	0	0
14	68087566	rs765829490	C	T	gnomAD Exomes	PASS	NA	c.112-45C>T		c.112-45C>T	intron_variant		2	249938	8.00198e-06	0	0	1	16204	0	0	0	34112	0	0	0	9956	0	0	0	18212	0	0	0	21632	0	0	1	113192	0	0	0	6082	0	0	0	30548	0	0
14	68108876	rs774644605	A	G	gnomAD Exomes	PASS	NA	c.185-27A>G		c.185-27A>G	intron_variant		2	250082	7.99738e-06	0	0	0	16238	0	0	2	34480	0	0	0	9976	0	0	0	18388	0	0	0	21524	0	0	0	112976	0	0	0	6078	0	0	0	30422	0	0
14	68117413	rs780294795	TCA	T	gnomAD Exomes	PASS	NA	c.860-15_860-14delAC		c.860-15_860-14delAC	intron_variant		2	250182	7.99418e-06	0	0	0	16226	0	0	0	34546	0	0	0	10044	0	0	0	18394	0	0	0	21626	0	0	2	112636	0	0	0	6104	0	0	0	30606	0	0
14	68108882	rs369377810	T	C	gnomAD Exomes	PASS	NA	c.185-21T>C		c.185-21T>C	intron_variant		2	250420	7.98658e-06	0	0	2	16248	0	0	0	34500	0	0	0	10018	0	0	0	18390	0	0	0	21548	0	0	0	113154	0	0	0	6106	0	0	0	30456	0	0
14	68113360	rs896860977	G	C	gnomAD Exomes	PASS	NA	c.523-1G>C		c.523-1G>C	splice_acceptor_variant		2	250440	7.98594e-06	0	0	0	16246	0	0	0	34362	0	0	0	10026	0	0	0	18374	0	0	0	21582	0	0	2	113390	0	0	0	6104	0	0	0	30356	0	0
14	68117637	rs780811499	G	A	gnomAD Exomes	PASS	NA	p.Ter355Ter	c.1065G>A(p.=)	c.1065G>A	stop_retained_variant		2	250896	7.97143e-06	0	0	0	16252	0	0	0	34536	0	0	0	10076	0	0	0	18388	0	0	0	21322	0	0	1	113606	0	0	0	6128	0	0	1	30588	0	0
14	68113686	rs780911383	T	C	gnomAD Exomes	PASS	NA	p.Ile222Ile	c.666T>C(p.=)	c.666T>C	synonymous_variant		2	251104	7.96483e-06	0	0	0	16244	0	0	1	34562	0	0	0	10078	0	0	0	18392	0	0	0	21544	0	0	0	113552	0	0	0	6126	0	0	1	30606	0	0
14	68108921	rs1328128680	T	C	gnomAD Exomes	PASS	NA	p.Phe68Ser	p.Phe68Ser	c.203T>C	missense_variant		2	251210	7.96147e-06	0	0	0	16254	0	0	0	34544	0	0	0	10074	0	0	0	18392	0	0	0	21638	0	0	0	113576	0	0	0	6120	0	0	2	30612	0	0
14	68117456	rs772276999	T	C	gnomAD Exomes	PASS	NA	p.Val295Ala	p.Val295Ala	c.884T>C	missense_variant		2	251212	7.9614e-06	0	0	0	16250	0	0	0	34586	0	0	0	10076	0	0	0	18392	0	0	0	21646	0	0	2	113512	0	0	0	6134	0	0	0	30616	0	0
14	68108939	rs758192870	C	A	gnomAD Exomes	PASS	NA	p.Thr74Asn	p.Thr74Asn	c.221C>A	missense_variant		2	251230	7.96083e-06	0	0	0	16254	0	0	0	34548	0	0	0	10070	0	0	0	18394	0	0	0	21644	0	0	0	113580	0	0	0	6126	0	0	2	30614	0	0
14	68108932	rs1376636563	A	G	gnomAD Exomes	PASS	NA	p.Ser72Gly	p.Ser72Gly	c.214A>G	missense_variant		2	251242	7.96045e-06	0	0	0	16254	0	0	0	34544	0	0	0	10074	0	0	0	18392	0	0	0	21642	0	0	1	113600	0	0	1	6124	0	0	0	30612	0	0
14	68114844	rs770414556	T	C	gnomAD Exomes	PASS	NA	p.Val268Ala	p.Val268Ala	c.803T>C	missense_variant		2	251242	7.96045e-06	0	0	0	16248	0	0	0	34548	0	0	0	10078	0	0	0	18388	0	0	0	21644	0	0	2	113596	0	0	0	6130	0	0	0	30610	0	0
14	68113395	rs767977486	C	T	gnomAD Exomes	PASS	NA	p.Pro186Leu	p.Pro186Leu	c.557C>T	missense_variant		2	251252	7.96014e-06	0	0	0	16250	0	0	0	34536	0	0	0	10076	0	0	0	18386	0	0	0	21634	0	0	2	113638	0	0	0	6130	0	0	0	30602	0	0
14	68109035	rs759260864	CTG	C	gnomAD Exomes	PASS	NA	p.Ser108ArgfsTer20	p.Ser108ArgfsTer20	c.321_322delGT	frameshift_variant		2	251254	7.96007e-06	0	0	0	16250	0	0	0	34542	0	0	0	10076	0	0	0	18392	0	0	0	21636	0	0	2	113616	0	0	0	6128	0	0	0	30614	0	0
14	68109024	rs1281361208	G	A	gnomAD Exomes	PASS	NA	p.Val102Val	c.306G>A(p.=)	c.306G>A	synonymous_variant		2	251268	7.95963e-06	0	0	0	16250	0	0	1	34538	0	0	0	10080	0	0	0	18392	0	0	0	21636	0	0	1	113626	0	0	0	6130	0	0	0	30616	0	0
14	68112488	rs762909277	T	C	gnomAD Exomes	PASS	NA	p.Val164Ala	p.Val164Ala	c.491T>C	missense_variant		2	251284	7.95912e-06	0	0	0	16250	0	0	0	34530	0	0	0	10076	0	0	2	18392	0	0	0	21642	0	0	0	113652	0	0	0	6130	0	0	0	30612	0	0
14	68109016	rs772518841	G	A	gnomAD Exomes	PASS	NA	p.Ala100Thr	p.Ala100Thr	c.298G>A	missense_variant		2	251286	7.95906e-06	0	0	0	16252	0	0	2	34538	0	0	0	10076	0	0	0	18390	0	0	0	21644	0	0	0	113640	0	0	0	6130	0	0	0	30616	0	0
14	68112480	rs1243648109	A	C	gnomAD Exomes	PASS	NA	p.Gly161Gly	c.483A>C(p.=)	c.483A>C	synonymous_variant		2	251298	7.95868e-06	0	0	0	16252	0	0	2	34534	0	0	0	10078	0	0	0	18390	0	0	0	21644	0	0	0	113658	0	0	0	6130	0	0	0	30612	0	0
14	68113417	rs1179163745	T	G	gnomAD Exomes	PASS	NA	p.Ile193Met	p.Ile193Met	c.579T>G	missense_variant		2	251310	7.9583e-06	0	0	0	16252	0	0	0	34552	0	0	0	10070	0	0	0	18392	0	0	0	21640	0	0	0	113662	0	0	0	6134	0	0	2	30608	0	0
14	68117480	rs1461059249	C	T	gnomAD Exomes	PASS	NA	p.Thr303Ile	p.Thr303Ile	c.908C>T	missense_variant		2	251354	7.95691e-06	0	0	0	16252	0	0	2	34588	0	0	0	10078	0	0	0	18394	0	0	0	21648	0	0	0	113642	0	0	0	6138	0	0	0	30614	0	0
14	68117547	rs771327205	G	C	gnomAD Exomes	PASS	NA	p.Gln325His	p.Gln325His	c.975G>C	missense_variant		2	251364	7.95659e-06	0	0	0	16256	0	0	0	34590	0	0	0	10078	0	0	0	18390	0	0	0	21648	0	0	1	113654	0	0	1	6134	0	0	0	30614	0	0
14	68087718	rs757120264	C	T	gnomAD Exomes	PASS	NA	c.184+35C>T		c.184+35C>T	intron_variant		2	251376	7.95621e-06	0	0	0	16254	0	0	0	34564	0	0	0	10074	0	0	0	18386	0	0	0	21640	0	0	2	113722	0	0	0	6134	0	0	0	30602	0	0
14	68117528	rs754563616	T	C	gnomAD Exomes	PASS	NA	p.Ile319Thr	p.Ile319Thr	c.956T>C	missense_variant		2	251398	7.95551e-06	0	0	0	16256	0	0	0	34590	0	0	0	10078	0	0	1	18394	0	0	0	21648	0	0	0	113678	0	0	0	6140	0	0	1	30614	0	0
14	68087579	rs766797131	A	G	gnomAD Exomes	PASS	NA	c.112-32A>G		c.112-32A>G	intron_variant		2	251404	7.95532e-06	0	0	0	16256	0	0	0	34554	0	0	0	10080	0	0	0	18394	0	0	0	21648	0	0	1	113724	0	0	1	6132	0	0	0	30616	0	0
14	68087588	rs755157930	T	G	gnomAD Exomes	PASS	NA	c.112-23T>G		c.112-23T>G	intron_variant		2	251444	7.95406e-06	0	0	0	16256	0	0	0	34572	0	0	0	10080	0	0	0	18394	0	0	0	21648	0	0	2	113744	0	0	0	6136	0	0	0	30614	0	0
14	68087710	rs186580048	G	C	gnomAD Exomes	PASS	NA	c.184+27G>C		c.184+27G>C	intron_variant		2	251454	7.95374e-06	0	0	0	16254	0	0	2	34580	0	0	0	10076	0	0	0	18394	0	0	0	21644	0	0	0	113756	0	0	0	6136	0	0	0	30614	0	0
14	68087692	rs1217859734	T	A	gnomAD Exomes	PASS	NA	c.184+9T>A		c.184+9T>A	intron_variant		2	251482	7.95286e-06	0	0	0	16254	0	0	0	34586	0	0	0	10080	0	0	0	18394	0	0	0	21648	0	0	2	113766	0	0	0	6138	0	0	0	30616	0	0
14	68087682	rs367731003	G	T	gnomAD Exomes	PASS	NA	p.Leu61Phe	p.Leu61Phe	c.183G>T	missense_variant		2	251490	7.9526e-06	0	0	0	16256	0	0	0	34592	0	0	0	10080	0	0	0	18394	0	0	0	21648	0	0	0	113766	0	0	0	6138	0	0	2	30616	0	0
14	68087625	rs770737569	G	A	gnomAD Exomes	PASS	NA	p.Val42Val	c.126G>A(p.=)	c.126G>A	synonymous_variant		2	251492	7.95254e-06	0	0	0	16256	0	0	0	34592	0	0	0	10080	0	0	0	18394	0	0	0	21648	0	0	1	113766	0	0	1	6140	0	0	0	30616	0	0
14	68087670	rs763512011	G	C	gnomAD Exomes	PASS	NA	p.Arg57Ser	p.Arg57Ser	c.171G>C	missense_variant		2	251492	7.95254e-06	0	0	0	16256	0	0	0	34592	0	0	0	10080	0	0	1	18394	0	0	0	21648	0	0	0	113766	0	0	0	6140	0	0	1	30616	0	0
14	68086661	rs746128832	G	C	gnomAD Exomes	PASS	NA	c.-34G>C		c.-34G>C	5_prime_UTR_variant		1	132310	7.55801e-06	0	0	0	7168	0	0	0	17706	0	0	0	5228	0	0	0	8220	0	0	0	15576	0	0	1	57218	0	0	0	3178	0	0	0	18016	0	0
14	68086847	rs1482889067	C	T	gnomAD Exomes	PASS	NA	c.111+42C>T		c.111+42C>T	intron_variant		1	137384	7.27887e-06	0	0	0	7160	0	0	0	19514	0	0	0	6394	0	0	0	9336	0	0	0	15220	0	0	1	55928	0	0	0	3540	0	0	0	20292	0	0
14	68086742	rs368532789	T	C	gnomAD Exomes,gnomAD Genomes	PASS	PASS	p.His16His	c.48T>C(p.=)	c.48T>C	synonymous_variant		2	278828	7.17288e-06	0	0	0	24416	0	0	0	34936	0	0	0	10228	0	0	0	19640	0	0	0	24842	0	0	2	127424	0	0	0	7108	0	0	0	30234	0	0
14	68113751	rs1314711415	CTA	C	gnomAD Exomes,gnomAD Genomes	PASS	PASS	c.722+12_722+13delTA		c.722+12_722+13delTA	intron_variant		2	281250	7.11111e-06	0	0	0	24946	0	0	0	35314	0	0	0	10350	0	0	0	19942	0	0	0	24324	0	0	2	128644	0	0	0	7200	0	0	0	30530	0	0
14	68113358	rs372136248	T	C	gnomAD Exomes,gnomAD Genomes	PASS	PASS	c.523-3T>C		c.523-3T>C	splice_region_variant		2	281918	7.09426e-06	0	0	1	24958	0	0	0	35236	0	0	0	10322	0	0	0	19940	0	0	0	25056	0	0	1	128862	0	0	0	7192	0	0	0	30352	0	0
14	68113654	rs779248770	T	A	gnomAD Exomes,gnomAD Genomes	PASS	PASS	p.Tyr212Asn	p.Tyr212Asn	c.634T>A	missense_variant		2	282286	7.08501e-06	0	0	0	24936	0	0	0	35360	0	0	0	10364	0	0	0	19950	0	0	0	25010	0	0	2	128900	0	0	0	7194	0	0	0	30572	0	0
14	68113696	rs769482292	G	A	gnomAD Exomes,gnomAD Genomes	PASS	PASS	p.Gly226Ser	p.Gly226Ser	c.676G>A	missense_variant		2	282448	7.08095e-06	0	0	2	24958	0	0	0	35404	0	0	0	10370	0	0	0	19948	0	0	0	24976	0	0	0	128974	0	0	0	7212	0	0	0	30606	0	0
14	68113685	rs768622010	T	C	gnomAD Exomes,gnomAD Genomes	PASS	PASS	p.Ile222Thr	p.Ile222Thr	c.665T>C	missense_variant		2	282500	7.07965e-06	0	0	1	24958	0	0	0	35410	0	0	0	10368	0	0	0	19952	0	0	0	25010	0	0	1	128984	0	0	0	7210	0	0	0	30608	0	0
14	68108927	rs765220457	AT	A	gnomAD Exomes,gnomAD Genomes	PASS	PASS	p.Leu71Ter	p.Leu71Ter	c.212delT	frameshift_variant		2	282626	7.07649e-06	0	0	2	24964	0	0	0	35390	0	0	0	10362	0	0	0	19948	0	0	0	25112	0	0	0	129022	0	0	0	7214	0	0	0	30614	0	0
14	68086843	rs1261310713	C	T	gnomAD Exomes	PASS	NA	c.111+38C>T		c.111+38C>T	intron_variant		1	149474	6.69013e-06	0	0	0	7996	0	0	0	21734	0	0	0	7018	0	0	0	10314	0	0	0	15832	0	0	1	61050	0	0	0	3864	0	0	0	21666	0	0
14	68086838	rs762243109	A	C	gnomAD Exomes	PASS	NA	c.111+33A>C		c.111+33A>C	intron_variant		1	161984	6.17345e-06	0	0	0	9008	0	0	0	23364	0	0	0	7526	0	0	0	11414	0	0	0	16452	0	0	1	67186	0	0	0	4212	0	0	0	22822	0	0
14	68086668	rs1197649091	C	T	gnomAD Exomes	PASS	NA	c.-27C>T		c.-27C>T	5_prime_UTR_variant		1	170450	5.86682e-06	0	0	0	9550	0	0	0	23778	0	0	0	6992	0	0	0	11612	0	0	0	17324	0	0	1	74520	0	0	0	4098	0	0	0	22576	0	0
14	68114727	rs1337600323	ATTATT	A	gnomAD Exomes	PASS	NA	c.723-33_723-29delTTTTA		c.723-33_723-29delTTTTA	intron_variant		1	176592	5.66277e-06	0	0	0	10830	0	0	0	26474	0	0	0	8822	0	0	0	12140	0	0	0	16946	0	0	0	72338	0	0	0	4718	0	0	1	24324	0	0
14	68086819	rs1315272087	C	T	gnomAD Exomes	PASS	NA	c.111+14C>T		c.111+14C>T	intron_variant		1	188758	5.29779e-06	0	0	0	10960	0	0	0	26308	0	0	0	8272	0	0	0	13456	0	0	0	18124	0	0	1	81816	0	0	0	4708	0	0	0	25114	0	0
14	68086678	rs768675587	T	A	gnomAD Exomes	PASS	NA	c.-17T>A		c.-17T>A	5_prime_UTR_variant		1	192720	5.18888e-06	0	0	0	11014	0	0	0	26482	0	0	0	7838	0	0	0	13098	0	0	0	18678	0	0	1	86092	0	0	0	4588	0	0	0	24930	0	0
14	68086683	rs776406467	G	T	gnomAD Exomes	PASS	NA	c.-12G>T		c.-12G>T	5_prime_UTR_variant		1	203494	4.91415e-06	0	0	0	12004	0	0	0	27346	0	0	0	8184	0	0	0	14146	0	0	0	19168	0	0	0	91898	0	0	0	4830	0	0	1	25918	0	0
14	68086689	rs568606470	C	A	gnomAD Exomes	PASS	NA	c.-6C>A		c.-6C>A	5_prime_UTR_variant		1	211092	4.73727e-06	0	0	0	12614	0	0	0	27842	0	0	0	8380	0	0	0	14520	0	0	0	19786	0	0	0	96482	0	0	0	4980	0	0	1	26488	0	0
14	68086808	rs1401887006	G	A	gnomAD Exomes	PASS	NA	c.111+3G>A		c.111+3G>A	splice_region_variant		1	218426	4.57821e-06	0	0	0	13098	0	0	0	30944	0	0	0	9108	0	0	0	15928	0	0	0	19536	0	0	0	96846	0	0	0	5406	0	0	1	27560	0	0
14	68086691	rs772924714	G	A	gnomAD Exomes	PASS	NA	c.-4G>A		c.-4G>A	5_prime_UTR_variant		1	219928	4.54694e-06	0	0	0	13282	0	0	0	29418	0	0	0	8832	0	0	0	15318	0	0	0	20112	0	0	1	100230	0	0	0	5238	0	0	0	27498	0	0
14	68086691	rs772924714	GA	G	gnomAD Exomes	PASS	NA	c.-3delA		c.-3delA	5_prime_UTR_variant		1	219928	4.54694e-06	0	0	0	13282	0	0	0	29418	0	0	0	8832	0	0	0	15318	0	0	0	20112	0	0	1	100230	0	0	0	5238	0	0	0	27498	0	0
14	68086694	rs1386448381	C	T	gnomAD Exomes	PASS	NA	c.-1C>T		c.-1C>T	5_prime_UTR_variant		1	223300	4.47828e-06	0	0	0	13468	0	0	0	29982	0	0	0	8952	0	0	0	15482	0	0	0	20342	0	0	0	101880	0	0	0	5344	0	0	1	27850	0	0
14	68114749	rs765705002	C	G	gnomAD Exomes	PASS	NA	c.723-15C>G		c.723-15C>G	intron_variant		1	224486	4.45462e-06	0	0	0	14090	0	0	0	32438	0	0	0	9682	0	0	0	15572	0	0	0	20552	0	0	1	98414	0	0	0	5662	0	0	0	28076	0	0
14	68086695	rs1299419265	A	G	gnomAD Exomes	PASS	NA	p.Met1?	p.Met1?	c.1A>G	start_lost		1	224728	4.44982e-06	0	0	0	13604	0	0	0	30132	0	0	0	9022	0	0	0	15568	0	0	0	20452	0	0	1	102588	0	0	0	5376	0	0	0	27986	0	0
14	68086696	rs1332949447	T	C	gnomAD Exomes	PASS	NA	p.Met1?	p.Met1?	c.2T>C	start_lost		1	225382	4.43691e-06	0	0	0	13648	0	0	0	30208	0	0	0	9036	0	0	0	15584	0	0	0	20470	0	0	1	102980	0	0	0	5384	0	0	0	28072	0	0
14	68114750	rs1005360128	C	T	gnomAD Exomes	PASS	NA	c.723-14C>T		c.723-14C>T	intron_variant		1	226508	4.41486e-06	0	0	0	14248	0	0	0	32634	0	0	0	9724	0	0	0	15734	0	0	0	20648	0	0	1	99566	0	0	0	5692	0	0	0	28262	0	0
14	68114948	rs753682357	G	A	gnomAD Exomes	PASS	NA	c.859+48G>A		c.859+48G>A	intron_variant		1	232524	4.30063e-06	0	0	0	15830	0	0	0	29964	0	0	0	9080	0	0	0	17796	0	0	0	19852	0	0	0	107702	0	0	1	5644	0	0	0	26656	0	0
14	68112317	rs374202986	T	C	gnomAD Exomes	PASS	NA	c.363-43T>C		c.363-43T>C	intron_variant		1	233762	4.27786e-06	0	0	0	16024	0	0	0	31902	0	0	0	8536	0	0	0	18150	0	0	0	20570	0	0	1	105728	0	0	0	5650	0	0	0	27202	0	0
14	68112320	rs768910144	C	T	gnomAD Exomes	PASS	NA	c.363-40C>T		c.363-40C>T	intron_variant		1	234346	4.26719e-06	0	0	0	16028	0	0	0	31924	0	0	0	8560	0	0	0	18106	0	0	0	20632	0	0	0	106098	0	0	0	5664	0	0	1	27334	0	0
14	68086798	rs1423089586	A	G	gnomAD Exomes	PASS	NA	p.Gln35Arg	p.Gln35Arg	c.104A>G	missense_variant		1	234596	4.26265e-06	0	0	0	14336	0	0	0	32832	0	0	0	9568	0	0	0	17238	0	0	0	20496	0	0	0	105466	0	0	0	5778	0	0	1	28882	0	0
14	68086704	rs143988405	A	C	gnomAD Exomes	PASS	NA	p.Arg4Arg	c.10A>C(p.=)	c.10A>C	synonymous_variant		1	236210	4.23352e-06	0	0	0	14574	0	0	0	32388	0	0	0	9536	0	0	0	16776	0	0	0	20836	0	0	1	107244	0	0	0	5710	0	0	0	29146	0	0
14	68113311	rs748454971	G	A	gnomAD Exomes	PASS	NA	c.523-50G>A		c.523-50G>A	intron_variant		1	236748	4.2239e-06	0	0	0	16084	0	0	0	32394	0	0	0	8798	0	0	0	18198	0	0	0	20584	0	0	1	108008	0	0	0	5736	0	0	0	26946	0	0
14	68112571	rs781590447	G	C	gnomAD Exomes	PASS	NA	c.522+52G>C		c.522+52G>C	intron_variant		1	237360	4.21301e-06	0	0	0	16016	0	0	1	33302	0	0	0	8820	0	0	0	18240	0	0	0	20006	0	0	0	107726	0	0	0	5776	0	0	0	27474	0	0
14	68112570	rs1246186902	G	A	gnomAD Exomes	PASS	NA	c.522+51G>A		c.522+51G>A	intron_variant		1	237822	4.20483e-06	0	0	0	16030	0	0	0	33370	0	0	0	8876	0	0	0	18228	0	0	0	20030	0	0	1	107870	0	0	0	5808	0	0	0	27610	0	0
14	68086709	rs765529449	C	T	gnomAD Exomes	PASS	NA	p.Gly5Gly	c.15C>T(p.=)	c.15C>T	synonymous_variant		1	238030	4.20115e-06	0	0	0	14650	0	0	0	32794	0	0	0	9572	0	0	0	17104	0	0	0	20918	0	0	0	107880	0	0	0	5782	0	0	1	29330	0	0
14	68113790	rs1335857357	A	T	gnomAD Exomes	PASS	NA	c.722+48A>T		c.722+48A>T	intron_variant		1	238096	4.19999e-06	0	0	0	15960	0	0	1	32236	0	0	0	9584	0	0	0	18082	0	0	0	18250	0	0	0	109858	0	0	0	5806	0	0	0	28320	0	0
14	68117686	rs1202059933	A	G	gnomAD Exomes	PASS	NA	c.*49A>G		c.*49A>G	3_prime_UTR_variant		1	238254	4.1972e-06	0	0	0	15370	0	0	0	33344	0	0	0	9782	0	0	0	17846	0	0	0	17838	0	0	1	108746	0	0	0	5896	0	0	0	29432	0	0
14	68112567	rs531150856	G	C	gnomAD Exomes	PASS	NA	c.522+48G>C		c.522+48G>C	intron_variant		1	238690	4.18953e-06	0	0	0	16058	0	0	0	33440	0	0	0	8938	0	0	0	18266	0	0	0	20080	0	0	1	108296	0	0	0	5826	0	0	0	27786	0	0
14	68109128	rs998151258	G	A	gnomAD Exomes	PASS	NA	c.362+48G>A		c.362+48G>A	intron_variant		1	239024	4.18368e-06	0	0	0	15684	0	0	1	32466	0	0	0	9358	0	0	0	17944	0	0	0	20634	0	0	0	107860	0	0	0	5820	0	0	0	29258	0	0
14	68112325		C	T	gnomAD Exomes	PASS	NA	c.363-35C>T		c.363-35C>T	intron_variant		1	239312	4.17865e-06	0	0	0	16090	0	0	0	32848	0	0	0	9018	0	0	0	18256	0	0	0	20964	0	0	0	107960	0	0	1	5838	0	0	0	28338	0	0
14	68086712	rs925334489	C	T	gnomAD Exomes	PASS	NA	p.Ser6Ser	c.18C>T(p.=)	c.18C>T	synonymous_variant		1	239624	4.1732e-06	0	0	0	14784	0	0	1	33024	0	0	0	9670	0	0	0	17258	0	0	0	20980	0	0	0	108566	0	0	0	5826	0	0	0	29516	0	0
14	68086789	rs773047712	C	T	gnomAD Exomes	PASS	NA	p.Pro32Leu	p.Pro32Leu	c.95C>T	missense_variant		1	239902	4.16837e-06	0	0	0	14826	0	0	1	33432	0	0	0	9704	0	0	0	17588	0	0	0	20820	0	0	0	108234	0	0	0	5874	0	0	0	29424	0	0
14	68113319	rs183683214	C	T	gnomAD Exomes	PASS	NA	c.523-42C>T		c.523-42C>T	intron_variant		1	240040	4.16597e-06	0	0	0	16114	0	0	0	32658	0	0	0	9106	0	0	0	18232	0	0	1	20898	0	0	0	109390	0	0	0	5838	0	0	0	27804	0	0
14	68112327	rs892906641	G	A	gnomAD Exomes	PASS	NA	c.363-33G>A		c.363-33G>A	intron_variant		1	240946	4.15031e-06	0	0	0	16110	0	0	0	32918	0	0	0	9180	0	0	0	18258	0	0	0	21102	0	0	1	108764	0	0	0	5878	0	0	0	28736	0	0
14	68109123	rs1193757990	T	C	gnomAD Exomes	PASS	NA	c.362+43T>C		c.362+43T>C	intron_variant		1	241188	4.14614e-06	0	0	0	15810	0	0	0	32620	0	0	0	9468	0	0	1	18092	0	0	0	20786	0	0	0	109076	0	0	0	5838	0	0	0	29498	0	0
14	68113322	rs774505668	G	T	gnomAD Exomes	PASS	NA	c.523-39G>T		c.523-39G>T	intron_variant		1	241222	4.14556e-06	0	0	0	16118	0	0	0	32694	0	0	0	9204	0	0	0	18232	0	0	0	21010	0	0	1	109926	0	0	0	5842	0	0	0	28196	0	0
14	68113322	rs774505668	G	A	gnomAD Exomes	PASS	NA	c.523-39G>A		c.523-39G>A	intron_variant		1	241222	4.14556e-06	0	0	0	16118	0	0	0	32694	0	0	0	9204	0	0	0	18232	0	0	0	21010	0	0	1	109926	0	0	0	5842	0	0	0	28196	0	0
14	68114937	rs1325011705	T	C	gnomAD Exomes	PASS	NA	c.859+37T>C		c.859+37T>C	intron_variant		1	241276	4.14463e-06	0	0	0	16058	0	0	0	32220	0	0	0	9568	0	0	1	18150	0	0	0	20646	0	0	0	110354	0	0	0	5852	0	0	0	28428	0	0
14	68086718	rs1452878645	G	T	gnomAD Exomes	PASS	NA	p.Ser8Ser	c.24G>T(p.=)	c.24G>T	synonymous_variant		1	241406	4.1424e-06	0	0	0	14862	0	0	0	33340	0	0	0	9750	0	0	0	17402	0	0	0	21130	0	0	0	109330	0	0	0	5854	0	0	1	29738	0	0
14	68112330	rs776814084	G	A	gnomAD Exomes	PASS	NA	c.363-30G>A		c.363-30G>A	intron_variant		1	241672	4.13784e-06	0	0	1	16112	0	0	0	32972	0	0	0	9304	0	0	0	18250	0	0	0	21146	0	0	0	109074	0	0	0	5912	0	0	0	28902	0	0
14	68112330	rs776814084	G	C	gnomAD Exomes	PASS	NA	c.363-30G>C		c.363-30G>C	intron_variant		1	241672	4.13784e-06	0	0	0	16112	0	0	0	32972	0	0	0	9304	0	0	0	18250	0	0	0	21146	0	0	1	109074	0	0	0	5912	0	0	0	28902	0	0
14	68086785	rs922197969	G	A	gnomAD Exomes	PASS	NA	p.Ala31Thr	p.Ala31Thr	c.91G>A	missense_variant		1	241746	4.13657e-06	0	0	0	15024	0	0	0	33600	0	0	0	9772	0	0	0	17722	0	0	0	20944	0	0	1	109194	0	0	0	5918	0	0	0	29572	0	0
14	68114762	rs1261684074	A	G	gnomAD Exomes	PASS	NA	c.723-2A>G		c.723-2A>G	splice_acceptor_variant	lof_flag	1	242820	4.11828e-06	0	0	0	15498	0	0	0	33930	0	0	0	9958	0	0	0	17556	0	0	0	21330	0	0	0	108852	0	0	0	5970	0	0	1	29726	0	0
14	68112331	rs1397482055	G	A	gnomAD Exomes	PASS	NA	c.363-29G>A		c.363-29G>A	intron_variant		1	242862	4.11756e-06	0	0	0	16150	0	0	0	33272	0	0	0	9414	0	0	0	18300	0	0	0	21208	0	0	0	109478	0	0	0	5930	0	0	1	29110	0	0
14	68113784	rs889476314	C	T	gnomAD Exomes	PASS	NA	c.722+42C>T		c.722+42C>T	intron_variant		1	242862	4.11756e-06	0	0	0	16078	0	0	1	33550	0	0	0	9834	0	0	0	18252	0	0	0	18606	0	0	0	111262	0	0	0	5974	0	0	0	29306	0	0
14	68113782	rs773801177	G	A	gnomAD Exomes	PASS	NA	c.722+40G>A		c.722+40G>A	intron_variant		1	243330	4.10965e-06	0	0	0	16084	0	0	0	33608	0	0	0	9862	0	0	0	18238	0	0	0	18746	0	0	1	111412	0	0	0	5976	0	0	0	29404	0	0
14	68112335	rs769919060	T	C	gnomAD Exomes	PASS	NA	c.363-25T>C		c.363-25T>C	intron_variant		1	243424	4.10806e-06	0	0	0	16162	0	0	0	33086	0	0	0	9530	0	0	1	18254	0	0	0	21284	0	0	0	109984	0	0	0	5928	0	0	0	29196	0	0
14	68114764	rs1326066930	G	T	gnomAD Exomes	PASS	NA	p.Lys241Asn	p.Lys241Asn	c.723G>T	missense_variant		1	243990	4.09853e-06	0	0	0	15634	0	0	1	34034	0	0	0	9970	0	0	0	17648	0	0	0	21348	0	0	0	109522	0	0	0	5994	0	0	0	29840	0	0
14	68113592	rs765825080	A	C	gnomAD Exomes	PASS	NA	c.618-46A>C		c.618-46A>C	intron_variant		1	244080	4.09702e-06	0	0	0	15648	0	0	0	33548	0	0	0	9720	0	0	0	18094	0	0	0	21056	0	0	0	110636	0	0	0	5894	0	0	1	29484	0	0
14	68112557	rs758634122	G	GGGAGGCCGAGGCGGGCGGATCACGAGGTCAGGAGATCGAGAC	gnomAD Exomes	PASS	NA	c.522+38_522+39insGGAGGCCGAGGCGGGCGGATCACGAGGTCAGGAGATCGAGAC		c.522+38_522+39insGGAGGCCGAGGCGGGCGGATCACGAGGTCAGGAGATCGAGAC	intron_variant		1	244086	4.09692e-06	0	0	0	16130	0	0	0	33856	0	0	0	9440	0	0	0	18340	0	0	0	20786	0	0	1	110440	0	0	0	5952	0	0	0	29142	0	0
14	68112557	rs758634122	G	GGGAGGCCGAGGCGGGCGGATCACGAGGT	gnomAD Exomes	PASS	NA	c.522+38_522+39insGGAGGCCGAGGCGGGCGGATCACGAGGT		c.522+38_522+39insGGAGGCCGAGGCGGGCGGATCACGAGGT	intron_variant		1	244086	4.09692e-06	0	0	0	16130	0	0	0	33856	0	0	0	9440	0	0	0	18340	0	0	0	20786	0	0	0	110440	0	0	0	5952	0	0	1	29142	0	0
14	68114935	rs763987669	C	G	gnomAD Exomes	PASS	NA	c.859+35C>G		c.859+35C>G	intron_variant		1	244130	4.09618e-06	0	0	0	16130	0	0	0	32978	0	0	0	9734	0	0	0	18202	0	0	0	20806	0	0	1	111230	0	0	0	5940	0	0	0	29110	0	0
14	68109122	rs1456688097	G	GT	gnomAD Exomes	PASS	NA	c.362+43dupT		c.362+43dupT	intron_variant		1	244396	4.09172e-06	0	0	0	15934	0	0	0	33626	0	0	0	9764	0	0	0	18180	0	0	0	20914	0	0	0	110130	0	0	0	5938	0	0	1	29910	0	0
14	68086727	rs758755127	C	G	gnomAD Exomes	PASS	NA	p.Leu11Leu	c.33C>G(p.=)	c.33C>G	synonymous_variant		1	244696	4.0867e-06	0	0	0	15242	0	0	0	33838	0	0	0	9858	0	0	0	17824	0	0	0	21256	0	0	0	110712	0	0	0	5954	0	0	1	30012	0	0
14	68086731	rs1172674979	A	G	gnomAD Exomes	PASS	NA	p.Thr13Ala	p.Thr13Ala	c.37A>G	missense_variant		1	245228	4.07784e-06	0	0	0	15330	0	0	0	33876	0	0	0	9872	0	0	0	17848	0	0	0	21300	0	0	1	110956	0	0	0	5968	0	0	0	30078	0	0
14	68113777	rs1185012480	C	CA	gnomAD Exomes	PASS	NA	c.722+37dupA		c.722+37dupA	intron_variant		1	245318	4.07634e-06	0	0	0	16132	0	0	0	33968	0	0	0	9926	0	0	0	18304	0	0	0	19128	0	0	1	112012	0	0	0	6008	0	0	0	29840	0	0
14	68086772	rs748036110	G	A	gnomAD Exomes	PASS	NA	p.Val26Val	c.78G>A(p.=)	c.78G>A	synonymous_variant		1	245366	4.07554e-06	0	0	0	15452	0	0	0	33916	0	0	0	9870	0	0	0	17984	0	0	0	21174	0	0	1	111050	0	0	0	5984	0	0	0	29936	0	0
14	68086730	rs780422223	G	T	gnomAD Exomes	PASS	NA	p.Gln12His	p.Gln12His	c.36G>T	missense_variant		1	245424	4.07458e-06	0	0	0	15340	0	0	0	33906	0	0	0	9872	0	0	1	17900	0	0	0	21288	0	0	0	111032	0	0	0	5974	0	0	0	30112	0	0
14	68113330	rs772122920	G	C	gnomAD Exomes	PASS	NA	c.523-31G>C		c.523-31G>C	intron_variant		1	245428	4.07451e-06	0	0	0	16188	0	0	0	33576	0	0	0	9588	0	0	0	18320	0	0	0	21242	0	0	0	111464	0	0	0	5978	0	0	1	29072	0	0
14	68113776	rs777476327	C	G	gnomAD Exomes	PASS	NA	c.722+34C>G		c.722+34C>G	intron_variant		1	245750	4.06918e-06	0	0	0	16140	0	0	0	33992	0	0	0	9948	0	0	0	18316	0	0	0	19362	0	0	1	112106	0	0	0	6008	0	0	0	29878	0	0
14	68112554	rs1394627498	C	CT	gnomAD Exomes	PASS	NA	c.522+37dupT		c.522+37dupT	intron_variant		1	246050	4.06421e-06	0	0	0	16180	0	0	0	33950	0	0	0	9632	0	0	0	18348	0	0	0	21136	0	0	0	111254	0	0	0	5992	0	0	1	29558	0	0
14	68113601	rs749268136	TTAAAC	T	gnomAD Exomes	PASS	NA	c.618-33_618-29delACTAA		c.618-33_618-29delACTAA	intron_variant		1	246166	4.0623e-06	0	0	1	15724	0	0	0	33878	0	0	0	9844	0	0	0	18218	0	0	0	21128	0	0	0	111608	0	0	0	5960	0	0	0	29806	0	0
14	68114929	rs1406030785	T	TA	gnomAD Exomes	PASS	NA	c.859+31dupA		c.859+31dupA	intron_variant		1	246316	4.05983e-06	0	0	0	16168	0	0	0	33534	0	0	0	9856	0	0	1	18272	0	0	0	21008	0	0	0	111820	0	0	0	6004	0	0	0	29654	0	0
14	68086735	rs1457192899	G	A	gnomAD Exomes	PASS	NA	p.Arg14Gln	p.Arg14Gln	c.41G>A	missense_variant		1	246356	4.05917e-06	0	0	0	15526	0	0	0	33980	0	0	0	9908	0	0	0	18000	0	0	0	21320	0	0	1	111458	0	0	0	5996	0	0	0	30168	0	0
14	68086735	rs1457192899	G	T	gnomAD Exomes	PASS	NA	p.Arg14Leu	p.Arg14Leu	c.41G>T	missense_variant		1	246356	4.05917e-06	0	0	0	15526	0	0	0	33980	0	0	0	9908	0	0	0	18000	0	0	0	21320	0	0	1	111458	0	0	0	5996	0	0	0	30168	0	0
14	68113773	rs1241609659	C	A	gnomAD Exomes	PASS	NA	c.722+31C>A		c.722+31C>A	intron_variant		1	246804	4.0518e-06	0	0	0	16152	0	0	1	34172	0	0	0	9992	0	0	0	18348	0	0	0	19592	0	0	0	112392	0	0	0	6036	0	0	0	30120	0	0
14	68086761	rs1321534621	G	T	gnomAD Exomes	PASS	NA	p.Val23Phe	p.Val23Phe	c.67G>T	missense_variant		1	246884	4.05049e-06	0	0	0	15662	0	0	0	34014	0	0	0	9918	0	0	0	18046	0	0	0	21328	0	0	0	111744	0	0	0	6006	0	0	1	30166	0	0
14	68113504	rs772746225	T	C	gnomAD Exomes	PASS	NA	c.617+49T>C		c.617+49T>C	intron_variant		1	247122	4.04658e-06	0	0	0	16208	0	0	0	33902	0	0	0	9762	0	0	0	18330	0	0	0	21250	0	0	0	112046	0	0	0	5974	0	0	1	29650	0	0
14	68114918	rs765464196	C	CTGCAGCCTGTTA	gnomAD Exomes	PASS	NA	c.859+19_859+30dupTGCAGCCTGTTA		c.859+19_859+30dupTGCAGCCTGTTA	intron_variant		1	247130	4.04645e-06	0	0	0	16176	0	0	0	33530	0	0	0	9914	0	0	1	18264	0	0	0	21340	0	0	0	112200	0	0	0	6008	0	0	0	29698	0	0
14	68114918	rs765464196	C	T	gnomAD Exomes	PASS	NA	c.859+18C>T		c.859+18C>T	intron_variant		1	247130	4.04645e-06	0	0	0	16176	0	0	1	33530	0	0	0	9914	0	0	0	18264	0	0	0	21340	0	0	0	112200	0	0	0	6008	0	0	0	29698	0	0
14	68108859	rs1345528800	G	A	gnomAD Exomes	PASS	NA	c.185-44G>A		c.185-44G>A	intron_variant		1	247148	4.04616e-06	0	0	0	16146	0	0	1	34350	0	0	0	9690	0	0	0	18376	0	0	0	21228	0	0	0	111632	0	0	0	6012	0	0	0	29714	0	0
14	68113505	rs762424516	G	T	gnomAD Exomes	PASS	NA	c.617+50G>T		c.617+50G>T	intron_variant		1	247326	4.04325e-06	0	0	0	16196	0	0	0	33974	0	0	0	9778	0	0	1	18344	0	0	0	21248	0	0	0	112038	0	0	0	5978	0	0	0	29770	0	0
14	68112346	rs766219021	C	T	gnomAD Exomes	PASS	NA	c.363-14C>T		c.363-14C>T	intron_variant		1	247408	4.04191e-06	0	0	0	16214	0	0	0	33932	0	0	0	9836	0	0	0	18338	0	0	0	21498	0	0	1	111644	0	0	0	6018	0	0	0	29928	0	0
14	68113609	rs773510157	AG	A	gnomAD Exomes	PASS	NA	c.618-27delG		c.618-27delG	intron_variant		1	247464	4.04099e-06	0	0	0	15856	0	0	0	34026	0	0	0	9910	0	0	0	18286	0	0	0	21236	0	0	0	112232	0	0	0	5994	0	0	1	29924	0	0
14	68112344	rs1278091763	T	C	gnomAD Exomes	PASS	NA	c.363-16T>C		c.363-16T>C	intron_variant		1	247498	4.04044e-06	0	0	0	16218	0	0	0	33958	0	0	0	9842	0	0	0	18352	0	0	0	21456	0	0	1	111666	0	0	0	6028	0	0	0	29978	0	0
14	68113768	rs368547332	G	A	gnomAD Exomes	PASS	NA	c.722+26G>A		c.722+26G>A	intron_variant		1	247536	4.03982e-06	0	0	1	16172	0	0	0	34232	0	0	0	10004	0	0	0	18350	0	0	0	19868	0	0	0	112630	0	0	0	6054	0	0	0	30226	0	0
14	68086757	rs1221026458	ATCCGTCCAC	A	gnomAD Exomes	PASS	NA	p.His24_Val26del	p.His24_Val26del	c.69_77delCCACTCCGT	inframe_deletion		1	247720	4.03682e-06	0	0	0	15754	0	0	0	34118	0	0	0	9940	0	0	0	18098	0	0	0	21380	0	0	1	112148	0	0	0	6018	0	0	0	30264	0	0
14	68117666	rs376794861	A	G	gnomAD Exomes	PASS	NA	c.*29A>G		c.*29A>G	3_prime_UTR_variant		1	247842	4.03483e-06	0	0	1	16056	0	0	0	34278	0	0	0	9996	0	0	0	18324	0	0	0	20052	0	0	0	112762	0	0	0	6068	0	0	0	30306	0	0
14	68086748	rs781289240	C	T	gnomAD Exomes	PASS	NA	p.Ile18Ile	c.54C>T(p.=)	c.54C>T	synonymous_variant		1	247844	4.0348e-06	0	0	0	15776	0	0	1	34118	0	0	0	9946	0	0	0	18130	0	0	0	21366	0	0	0	112214	0	0	0	6018	0	0	0	30276	0	0
14	68113497	rs761508097	C	A	gnomAD Exomes	PASS	NA	c.617+42C>A		c.617+42C>A	intron_variant		1	247848	4.03473e-06	0	0	0	16212	0	0	0	34056	0	0	0	9808	0	0	0	18360	0	0	0	21324	0	0	1	112248	0	0	0	6006	0	0	0	29834	0	0
14	68113497	rs761508097	C	T	gnomAD Exomes	PASS	NA	c.617+42C>T		c.617+42C>T	intron_variant		1	247848	4.03473e-06	0	0	0	16212	0	0	0	34056	0	0	0	9808	0	0	0	18360	0	0	0	21324	0	0	0	112248	0	0	0	6006	0	0	1	29834	0	0
14	68113766	rs1447991451	G	A	gnomAD Exomes	PASS	NA	c.722+24G>A		c.722+24G>A	intron_variant		1	247982	4.03255e-06	0	0	0	16194	0	0	0	34278	0	0	0	10016	0	0	0	18358	0	0	0	20070	0	0	0	112724	0	0	0	6064	0	0	1	30278	0	0
14	68109111	rs755671277	T	C	gnomAD Exomes	PASS	NA	c.362+31T>C		c.362+31T>C	intron_variant		1	248036	4.03167e-06	0	0	0	16114	0	0	0	34252	0	0	0	9954	0	0	0	18336	0	0	0	21202	0	0	1	111830	0	0	0	6022	0	0	0	30326	0	0
14	68114773	rs766589780	A	C	gnomAD Exomes	PASS	NA	p.Arg244Ser	p.Arg244Ser	c.732A>C	missense_variant		1	248202	4.02898e-06	0	0	0	15990	0	0	0	34334	0	0	0	10042	0	0	0	18102	0	0	0	21496	0	0	1	111862	0	0	0	6068	0	0	0	30308	0	0
14	68117664	rs1268794524	C	T	gnomAD Exomes	PASS	NA	c.*27C>T		c.*27C>T	3_prime_UTR_variant		1	248276	4.02778e-06	0	0	0	16094	0	0	0	34328	0	0	0	9998	0	0	0	18336	0	0	0	20176	0	0	1	112890	0	0	0	6082	0	0	0	30372	0	0
14	68112355	rs1252769580	T	C	gnomAD Exomes	PASS	NA	c.363-5T>C		c.363-5T>C	splice_region_variant		1	248374	4.02619e-06	0	0	0	16224	0	0	0	34024	0	0	0	9916	0	0	0	18354	0	0	0	21540	0	0	1	112156	0	0	0	6048	0	0	0	30112	0	0
14	68117387	rs745541391	T	C	gnomAD Exomes	PASS	NA	c.860-45T>C		c.860-45T>C	intron_variant		1	248612	4.02233e-06	0	0	0	16084	0	0	0	34436	0	0	0	9962	0	0	0	18370	0	0	0	21562	0	0	0	111586	0	0	0	6056	0	0	1	30556	0	0
14	68112361	rs767370288	C	T	gnomAD Exomes	PASS	NA	c.364C>T	c.364C>T(p.=)	c.364C>T	splice_region_variant		1	248636	4.02194e-06	0	0	0	16232	0	0	0	34024	0	0	0	9930	0	0	0	18352	0	0	0	21552	0	0	1	112296	0	0	0	6062	0	0	0	30188	0	0
14	68112546	rs756702536	G	A	gnomAD Exomes	PASS	NA	c.522+27G>A		c.522+27G>A	intron_variant		1	248772	4.01974e-06	0	0	0	16218	0	0	0	34184	0	0	0	9870	0	0	0	18384	0	0	0	21418	0	0	1	112526	0	0	0	6048	0	0	0	30124	0	0
14	68113758	rs781163951	T	G	gnomAD Exomes	PASS	NA	c.722+16T>G		c.722+16T>G	intron_variant		1	249054	4.01519e-06	0	0	0	16218	0	0	0	34322	0	0	0	10030	0	0	0	18362	0	0	0	20544	0	0	0	113042	0	0	0	6090	0	0	1	30446	0	0
14	68117393	rs1210308448	C	G	gnomAD Exomes	PASS	NA	c.860-39C>G		c.860-39C>G	intron_variant		1	249138	4.01384e-06	0	0	0	16154	0	0	0	34480	0	0	0	9992	0	0	0	18384	0	0	0	21600	0	0	1	111876	0	0	0	6078	0	0	0	30574	0	0
14	68112544	rs1289917350	A	G	gnomAD Exomes	PASS	NA	c.522+25A>G		c.522+25A>G	intron_variant		1	249154	4.01358e-06	0	0	0	16224	0	0	0	34218	0	0	0	9912	0	0	0	18378	0	0	0	21466	0	0	0	112670	0	0	0	6068	0	0	1	30218	0	0
14	68109105	rs756689677	A	AG	gnomAD Exomes	PASS	NA	c.362+29dupG		c.362+29dupG	intron_variant		1	249214	4.01262e-06	0	0	0	16200	0	0	0	34382	0	0	0	9994	0	0	0	18350	0	0	0	21326	0	0	0	112444	0	0	0	6066	0	0	1	30452	0	0
14	68113344	rs1420922635	A	G	gnomAD Exomes	PASS	NA	c.523-17A>G		c.523-17A>G	intron_variant		1	249228	4.01239e-06	0	0	0	16236	0	0	0	34186	0	0	0	9954	0	0	0	18368	0	0	0	21478	0	0	1	112900	0	0	0	6068	0	0	0	30038	0	0
14	68117396	rs1260813067	G	T	gnomAD Exomes	PASS	NA	c.860-36G>T		c.860-36G>T	intron_variant		1	249318	4.01094e-06	0	0	0	16180	0	0	0	34504	0	0	0	10002	0	0	0	18386	0	0	0	21592	0	0	1	111982	0	0	0	6084	0	0	0	30588	0	0
14	68113757	rs1315845713	C	G	gnomAD Exomes	PASS	NA	c.722+15C>G		c.722+15C>G	intron_variant		1	249376	4.01001e-06	0	0	0	16228	0	0	1	34434	0	0	0	10040	0	0	0	18374	0	0	0	20610	0	0	0	113090	0	0	0	6104	0	0	0	30496	0	0
14	68114779	rs1436788358	C	A	gnomAD Exomes	PASS	NA	p.Ile246Ile	c.738C>A(p.=)	c.738C>A	synonymous_variant		1	249378	4.00998e-06	0	0	0	16096	0	0	0	34348	0	0	0	10058	0	0	0	18228	0	0	0	21536	0	0	1	112616	0	0	0	6098	0	0	0	30398	0	0
14	68113629	rs764379736	T	G	gnomAD Exomes	PASS	NA	c.618-9T>G		c.618-9T>G	intron_variant		1	249494	4.00811e-06	0	0	0	16058	0	0	0	34312	0	0	0	10044	0	0	0	18366	0	0	0	21394	0	0	0	112974	0	0	0	6056	0	0	1	30290	0	0
14	68112533	rs752482896	A	C	gnomAD Exomes	PASS	NA	c.522+14A>C		c.522+14A>C	intron_variant		1	249520	4.00769e-06	0	0	0	16224	0	0	0	34142	0	0	0	9940	0	0	0	18378	0	0	0	21552	0	0	1	112946	0	0	0	6072	0	0	0	30266	0	0
14	68112531	rs767425450	A	C	gnomAD Exomes	PASS	NA	c.522+12A>C		c.522+12A>C	intron_variant		1	249632	4.0059e-06	0	0	0	16224	0	0	0	34140	0	0	0	9950	0	0	0	18378	0	0	0	21564	0	0	1	113002	0	0	0	6072	0	0	0	30302	0	0
14	68112531	rs767425450	A	T	gnomAD Exomes	PASS	NA	c.522+12A>T		c.522+12A>T	intron_variant		1	249632	4.0059e-06	0	0	0	16224	0	0	0	34140	0	0	0	9950	0	0	0	18378	0	0	0	21564	0	0	1	113002	0	0	0	6072	0	0	0	30302	0	0
14	68108875	rs1289520266	C	T	gnomAD Exomes	PASS	NA	c.185-28C>T		c.185-28C>T	intron_variant		1	249676	4.00519e-06	0	0	0	16218	0	0	0	34452	0	0	0	9932	0	0	0	18388	0	0	0	21486	0	0	1	112844	0	0	0	6070	0	0	0	30286	0	0
14	68117403	rs779773557	T	C	gnomAD Exomes	PASS	NA	c.860-29T>C		c.860-29T>C	intron_variant		1	249758	4.00388e-06	0	0	0	16216	0	0	0	34534	0	0	0	10022	0	0	0	18394	0	0	0	21614	0	0	0	112288	0	0	0	6100	0	0	1	30590	0	0
14	68108874	rs559785692	T	G	gnomAD Exomes	PASS	NA	c.185-29T>G		c.185-29T>G	intron_variant		1	249798	4.00323e-06	0	0	0	16226	0	0	0	34470	0	0	0	9956	0	0	0	18390	0	0	0	21488	0	0	0	112866	0	0	0	6074	0	0	1	30328	0	0
14	68113752	rs573030314	T	A	gnomAD Exomes	PASS	NA	c.722+10T>A		c.722+10T>A	intron_variant		1	249808	4.00307e-06	0	0	1	16228	0	0	0	34466	0	0	0	10062	0	0	0	18382	0	0	0	20808	0	0	0	113216	0	0	0	6112	0	0	0	30534	0	0
14	68113632	rs754217370	T	A	gnomAD Exomes	PASS	NA	c.618-6T>A		c.618-6T>A	splice_region_variant		1	249858	4.00227e-06	0	0	0	16094	0	0	0	34356	0	0	0	10052	0	0	0	18378	0	0	0	21420	0	0	1	113110	0	0	0	6072	0	0	0	30376	0	0
14	68114782	rs751636666	T	C	gnomAD Exomes	PASS	NA	p.His247His	c.741T>C(p.=)	c.741T>C	synonymous_variant		1	249928	4.00115e-06	0	0	0	16152	0	0	0	34412	0	0	0	10058	0	0	1	18286	0	0	0	21574	0	0	0	112888	0	0	0	6102	0	0	0	30456	0	0
14	68113640	rs1185149375	T	G	gnomAD Exomes	PASS	NA	p.Phe207Cys	p.Phe207Cys	c.620T>G	missense_variant		1	250100	3.9984e-06	0	0	0	16128	0	0	1	34362	0	0	0	10056	0	0	0	18378	0	0	0	21472	0	0	0	113218	0	0	0	6084	0	0	0	30402	0	0
14	68117651	rs369339972	C	T	gnomAD Exomes	PASS	NA	c.*14C>T		c.*14C>T	3_prime_UTR_variant		1	250150	3.9976e-06	0	0	0	16228	0	0	0	34464	0	0	0	10056	0	0	1	18384	0	0	0	20886	0	0	0	113488	0	0	0	6124	0	0	0	30520	0	0
14	68117652	rs1204033514	T	G	gnomAD Exomes	PASS	NA	c.*15T>G		c.*15T>G	3_prime_UTR_variant		1	250152	3.99757e-06	0	0	0	16232	0	0	0	34462	0	0	0	10056	0	0	0	18384	0	0	0	20894	0	0	0	113468	0	0	0	6122	0	0	1	30534	0	0
14	68114784	rs767453282	T	G	gnomAD Exomes	PASS	NA	p.Leu248Trp	p.Leu248Trp	c.743T>G	missense_variant		1	250162	3.99741e-06	0	0	1	16176	0	0	0	34424	0	0	0	10064	0	0	0	18292	0	0	0	21588	0	0	0	113028	0	0	0	6100	0	0	0	30490	0	0
14	68113479	rs776423768	G	C	gnomAD Exomes	PASS	NA	c.617+24G>C		c.617+24G>C	intron_variant		1	250274	3.99562e-06	0	0	0	16244	0	0	0	34386	0	0	0	10006	0	0	0	18386	0	0	0	21526	0	0	0	113280	0	0	0	6096	0	0	1	30350	0	0
14	68113642	rs1422022443	A	C	gnomAD Exomes	PASS	NA	p.Ile208Leu	p.Ile208Leu	c.622A>C	missense_variant		1	250288	3.9954e-06	0	0	0	16138	0	0	0	34402	0	0	0	10056	0	0	1	18384	0	0	0	21484	0	0	0	113276	0	0	0	6084	0	0	0	30464	0	0
14	68112525	rs774452622	T	C	gnomAD Exomes	PASS	NA	c.522+6T>C		c.522+6T>C	splice_region_variant		1	250322	3.99485e-06	0	0	0	16238	0	0	0	34322	0	0	0	10016	0	0	0	18390	0	0	0	21600	0	0	1	113222	0	0	0	6102	0	0	0	30432	0	0
14	68113740	rs775112979	CAAGT	C	gnomAD Exomes	PASS	NA	c.722+5_722+8delGTAA		c.722+5_722+8delGTAA	splice_donor_variant		1	250430	3.99313e-06	0	0	0	16242	0	0	0	34502	0	0	0	10076	0	0	0	18390	0	0	0	21130	0	0	1	113388	0	0	0	6118	0	0	0	30584	0	0
14	68113463	rs1366226509	G	T	gnomAD Exomes	PASS	NA	c.617+8G>T		c.617+8G>T	splice_region_variant		1	250448	3.99284e-06	0	0	0	16242	0	0	0	34356	0	0	0	10036	0	0	0	18388	0	0	0	21582	0	0	1	113398	0	0	0	6102	0	0	0	30344	0	0
14	68113357	rs776173992	A	G	gnomAD Exomes	PASS	NA	c.523-4A>G		c.523-4A>G	splice_region_variant		1	250488	3.99221e-06	0	0	0	16248	0	0	0	34384	0	0	0	10028	0	0	0	18380	0	0	0	21570	0	0	0	113416	0	0	0	6106	0	0	1	30356	0	0
14	68114792	rs755986438	G	T	gnomAD Exomes	PASS	NA	p.Asp251Tyr	p.Asp251Tyr	c.751G>T	missense_variant		1	250526	3.9916e-06	0	0	1	16194	0	0	0	34444	0	0	0	10068	0	0	0	18332	0	0	0	21608	0	0	0	113226	0	0	0	6110	0	0	0	30544	0	0
14	68113361	rs915702629	G	A	gnomAD Exomes	PASS	NA	p.Val175Ile	p.Val175Ile	c.523G>A	missense_variant		1	250546	3.99128e-06	0	0	0	16242	0	0	0	34368	0	0	0	10044	0	0	0	18370	0	0	0	21576	0	0	1	113450	0	0	0	6106	0	0	0	30390	0	0
14	68117645	rs945269964	T	C	gnomAD Exomes	PASS	NA	c.*8T>C		c.*8T>C	3_prime_UTR_variant		1	250578	3.99077e-06	0	0	0	16244	0	0	0	34500	0	0	0	10070	0	0	0	18386	0	0	0	21112	0	0	1	113582	0	0	0	6128	0	0	0	30556	0	0
14	68113737	rs780015756	T	A	gnomAD Exomes	PASS	NA	p.Ile239Ile	c.717T>A(p.=)	c.717T>A	synonymous_variant		1	250580	3.99074e-06	0	0	0	16244	0	0	0	34510	0	0	0	10072	0	0	0	18390	0	0	0	21228	0	0	1	113426	0	0	0	6120	0	0	0	30590	0	0
14	68113362	rs780093917	TACC	T	gnomAD Exomes	PASS	NA	p.Pro176del	p.Pro176del	c.527_529delCAC	inframe_deletion		1	250596	3.99049e-06	0	0	0	16252	0	0	0	34388	0	0	0	10052	0	0	0	18378	0	0	0	21576	0	0	1	113454	0	0	0	6108	0	0	0	30388	0	0
14	68113734	rs1400078431	G	A	gnomAD Exomes	PASS	NA	p.Leu238Leu	c.714G>A(p.=)	c.714G>A	synonymous_variant		1	250640	3.98979e-06	0	0	0	16244	0	0	0	34514	0	0	0	10074	0	0	0	18390	0	0	0	21260	0	0	1	113440	0	0	0	6122	0	0	0	30596	0	0
14	68117428	rs1383317245	CCAGGGTTGCTATCAGCA	C	gnomAD Exomes	PASS	NA	c.860-2_874delAGGGTTGCTATCAGCAC		c.860-2_874delAGGGTTGCTATCAGCAC	splice_acceptor_variant		1	250688	3.98902e-06	0	0	0	16244	0	0	0	34572	0	0	0	10060	0	0	0	18394	0	0	0	21636	0	0	0	113060	0	0	0	6110	0	0	1	30612	0	0
14	68113457	rs746918833	T	G	gnomAD Exomes	PASS	NA	c.617+2T>G		c.617+2T>G	splice_donor_variant		1	250728	3.98839e-06	0	0	0	16246	0	0	0	34438	0	0	0	10038	0	0	0	18390	0	0	0	21600	0	0	1	113470	0	0	0	6110	0	0	0	30436	0	0
14	68108887	rs1265946683	C	A	gnomAD Exomes	PASS	NA	c.185-16C>A		c.185-16C>A	intron_variant		1	250734	3.98829e-06	0	0	0	16248	0	0	0	34502	0	0	0	10026	0	0	0	18390	0	0	0	21574	0	0	1	113346	0	0	0	6112	0	0	0	30536	0	0
14	68087733	rs1348926269	T	C	gnomAD Exomes	PASS	NA	c.184+50T>C		c.184+50T>C	intron_variant		1	250756	3.98794e-06	0	0	0	16228	0	0	0	34472	0	0	0	10052	0	0	0	18300	0	0	0	21614	0	0	1	113404	0	0	0	6108	0	0	0	30578	0	0
14	68087732	rs779729175	C	T	gnomAD Exomes	PASS	NA	c.184+49C>T		c.184+49C>T	intron_variant		1	250758	3.98791e-06	0	0	0	16220	0	0	0	34466	0	0	0	10050	0	0	0	18308	0	0	0	21616	0	0	1	113424	0	0	0	6112	0	0	0	30562	0	0
14	68113652	rs1411321607	A	G	gnomAD Exomes	PASS	NA	p.Asn211Ser	p.Asn211Ser	c.632A>G	missense_variant		1	250758	3.98791e-06	0	0	0	16216	0	0	0	34488	0	0	0	10072	0	0	0	18392	0	0	0	21514	0	0	0	113430	0	0	0	6104	0	0	1	30542	0	0
14	68109078	rs758200415	C	T	gnomAD Exomes	PASS	NA	c.360C>T	c.360C>T(p.=)	c.360C>T	splice_region_variant		1	250764	3.98781e-06	0	0	0	16244	0	0	0	34500	0	0	0	10068	0	0	0	18386	0	0	0	21578	0	0	1	113286	0	0	0	6100	0	0	0	30602	0	0
14	68087570	rs750887778	A	G	gnomAD Exomes	PASS	NA	c.112-41A>G		c.112-41A>G	intron_variant		1	250780	3.98756e-06	0	0	0	16232	0	0	0	34338	0	0	0	10036	0	0	0	18298	0	0	0	21644	0	0	1	113524	0	0	0	6110	0	0	0	30598	0	0
14	68113729	rs750708129	C	T	gnomAD Exomes	PASS	NA	p.Leu237Leu	c.709C>T(p.=)	c.709C>T	synonymous_variant		1	250784	3.9875e-06	0	0	0	16246	0	0	0	34534	0	0	0	10076	0	0	0	18388	0	0	0	21330	0	0	1	113490	0	0	0	6122	0	0	0	30598	0	0
14	68113367	rs1370602965	C	T	gnomAD Exomes	PASS	NA	p.Gln177Ter	p.Gln177Ter	c.529C>T	stop_gained		1	250790	3.9874e-06	0	0	0	16252	0	0	0	34410	0	0	0	10054	0	0	0	18382	0	0	1	21598	0	0	0	113502	0	0	0	6118	0	0	0	30474	0	0
14	68112517	rs930792175	A	G	gnomAD Exomes	PASS	NA	p.Lys174Glu	p.Lys174Glu	c.520A>G	missense_variant		1	250810	3.98708e-06	0	0	0	16240	0	0	1	34452	0	0	0	10042	0	0	0	18388	0	0	0	21616	0	0	0	113406	0	0	0	6120	0	0	0	30546	0	0
14	68113723	rs1442308658	T	C	gnomAD Exomes	PASS	NA	p.Phe235Leu	p.Phe235Leu	c.703T>C	missense_variant		1	250826	3.98683e-06	0	0	0	16246	0	0	1	34524	0	0	0	10080	0	0	0	18390	0	0	0	21382	0	0	0	113480	0	0	0	6122	0	0	0	30602	0	0
14	68117432	rs1384258546	G	A	gnomAD Exomes	PASS	NA	p.Gly287Glu	p.Gly287Glu	c.860G>A	missense_variant		1	250826	3.98683e-06	0	0	0	16246	0	0	0	34576	0	0	0	10064	0	0	0	18394	0	0	0	21640	0	0	1	113176	0	0	0	6116	0	0	0	30614	0	0
14	68113718	rs568264895	G	C	gnomAD Exomes	PASS	NA	p.Arg233Pro	p.Arg233Pro	c.698G>C	missense_variant		1	250872	3.9861e-06	0	0	0	16246	0	0	0	34520	0	0	0	10080	0	0	0	18392	0	0	1	21392	0	0	0	113516	0	0	0	6124	0	0	0	30602	0	0
14	68114892	rs1169829130	A	G	gnomAD Exomes	PASS	NA	p.His284Arg	p.His284Arg	c.851A>G	missense_variant		1	250882	3.98594e-06	0	0	0	16242	0	0	0	34496	0	0	0	10068	0	0	0	18392	0	0	0	21566	0	0	1	113430	0	0	0	6116	0	0	0	30572	0	0
14	68087572		C	T	gnomAD Exomes	PASS	NA	c.112-39C>T		c.112-39C>T	intron_variant		1	250890	3.98581e-06	0	0	0	16234	0	0	0	34412	0	0	0	10036	0	0	1	18304	0	0	0	21644	0	0	0	113558	0	0	0	6110	0	0	0	30592	0	0
14	68112389	rs759014720	C	A	gnomAD Exomes	PASS	NA	p.Ala131Asp	p.Ala131Asp	c.392C>A	missense_variant		1	250890	3.98581e-06	0	0	0	16242	0	0	0	34444	0	0	0	10062	0	0	0	18388	0	0	0	21618	0	0	1	113434	0	0	0	6118	0	0	0	30584	0	0
14	68114881	rs1460677359	T	C	gnomAD Exomes	PASS	NA	p.Ala280Ala	c.840T>C(p.=)	c.840T>C	synonymous_variant		1	250890	3.98581e-06	0	0	0	16238	0	0	0	34446	0	0	0	10072	0	0	1	18386	0	0	0	21618	0	0	0	113464	0	0	0	6110	0	0	0	30556	0	0
14	68117437	rs1319950798	C	G	gnomAD Exomes	PASS	NA	p.Leu289Val	p.Leu289Val	c.865C>G	missense_variant		1	250926	3.98524e-06	0	0	0	16244	0	0	0	34576	0	0	0	10068	0	0	0	18394	0	0	0	21642	0	0	1	113260	0	0	0	6126	0	0	0	30616	0	0
14	68109072	rs765140103	A	C	gnomAD Exomes	PASS	NA	p.Gly118Gly	c.354A>C(p.=)	c.354A>C	synonymous_variant		1	250942	3.98498e-06	0	0	0	16248	0	0	0	34506	0	0	0	10072	0	0	1	18386	0	0	0	21598	0	0	0	113426	0	0	0	6098	0	0	0	30608	0	0
14	68108895	rs551887229	G	C	gnomAD Exomes	PASS	NA	c.185-8G>C		c.185-8G>C	splice_region_variant		1	250962	3.98467e-06	0	0	0	16254	0	0	0	34510	0	0	0	10056	0	0	0	18390	0	0	0	21604	0	0	1	113446	0	0	0	6112	0	0	0	30590	0	0
14	68117439	rs189159556	A	G	gnomAD Exomes	PASS	NA	p.Leu289Leu	c.867A>G(p.=)	c.867A>G	synonymous_variant		1	250962	3.98467e-06	0	0	0	16248	0	0	0	34576	0	0	0	10068	0	0	0	18394	0	0	0	21642	0	0	1	113296	0	0	0	6126	0	0	0	30612	0	0
14	68113713	rs767333263	GGAAC	G	gnomAD Exomes	PASS	NA	p.Arg233HisfsTer5	p.Arg233HisfsTer5	c.698_701delGAAC	frameshift_variant		1	250972	3.98451e-06	0	0	0	16250	0	0	0	34544	0	0	0	10080	0	0	0	18390	0	0	0	21436	0	0	1	113540	0	0	0	6124	0	0	0	30608	0	0
14	68108894	rs1475977996	T	G	gnomAD Exomes	PASS	NA	c.185-9T>G		c.185-9T>G	intron_variant		1	250982	3.98435e-06	0	0	0	16254	0	0	0	34516	0	0	0	10062	0	0	1	18392	0	0	0	21594	0	0	0	113472	0	0	0	6114	0	0	0	30578	0	0
14	68113372	rs749917984	C	T	gnomAD Exomes	PASS	NA	p.Leu178Leu	c.534C>T(p.=)	c.534C>T	synonymous_variant		1	250990	3.98422e-06	0	0	0	16250	0	0	0	34466	0	0	0	10068	0	0	0	18386	0	0	0	21614	0	0	0	113568	0	0	0	6126	0	0	1	30512	0	0
14	68117440	rs1244713962	T	C	gnomAD Exomes	PASS	NA	p.Ser290Pro	p.Ser290Pro	c.868T>C	missense_variant		1	250998	3.9841e-06	0	0	0	16248	0	0	1	34578	0	0	0	10070	0	0	0	18392	0	0	0	21642	0	0	0	113326	0	0	0	6126	0	0	0	30616	0	0
14	68113704	rs535965075	G	T	gnomAD Exomes	PASS	NA	p.Gln228His	p.Gln228His	c.684G>T	missense_variant		1	251006	3.98397e-06	0	0	0	16248	0	0	0	34552	0	0	0	10080	0	0	0	18390	0	0	0	21458	0	0	0	113550	0	0	0	6122	0	0	1	30606	0	0
14	68113704	rs535965075	G	A	gnomAD Exomes	PASS	NA	p.Gln228Gln	c.684G>A(p.=)	c.684G>A	synonymous_variant		1	251006	3.98397e-06	0	0	0	16248	0	0	0	34552	0	0	0	10080	0	0	0	18390	0	0	0	21458	0	0	0	113550	0	0	0	6122	0	0	1	30606	0	0
14	68113664	rs568480532	A	C	gnomAD Exomes	PASS	NA	p.Gln215Pro	p.Gln215Pro	c.644A>C	missense_variant		1	251020	3.98375e-06	0	0	0	16238	0	0	0	34536	0	0	0	10076	0	0	0	18392	0	0	0	21534	0	0	1	113528	0	0	0	6116	0	0	0	30600	0	0
14	68113452	rs775270403	A	G	gnomAD Exomes	PASS	NA	p.Glu205Gly	p.Glu205Gly	c.614A>G	missense_variant		1	251032	3.98356e-06	0	0	0	16250	0	0	0	34492	0	0	0	10062	0	0	0	18392	0	0	0	21614	0	0	1	113580	0	0	0	6116	0	0	0	30526	0	0
14	68117630	rs754618595	G	T	gnomAD Exomes	PASS	NA	p.Arg353Ile	p.Arg353Ile	c.1058G>T	missense_variant		1	251036	3.98349e-06	0	0	0	16254	0	0	0	34548	0	0	0	10080	0	0	0	18392	0	0	0	21420	0	0	0	113620	0	0	0	6130	0	0	1	30592	0	0
14	68113702	rs759202982	CAGA	C	gnomAD Exomes	PASS	NA	p.Lys229del	p.Lys229del	c.685_687delAAG	inframe_deletion		1	251054	3.98321e-06	0	0	0	16244	0	0	0	34552	0	0	0	10080	0	0	1	18390	0	0	0	21494	0	0	0	113564	0	0	0	6126	0	0	0	30604	0	0
14	68113677	rs1304938560	G	A	gnomAD Exomes	PASS	NA	p.Met219Ile	p.Met219Ile	c.657G>A	missense_variant		1	251070	3.98295e-06	0	0	0	16238	0	0	0	34558	0	0	0	10076	0	0	0	18392	0	0	0	21548	0	0	1	113540	0	0	0	6120	0	0	0	30598	0	0
14	68113681	rs746928269	G	A	gnomAD Exomes	PASS	NA	p.Asp221Asn	p.Asp221Asn	c.661G>A	missense_variant		1	251074	3.98289e-06	0	0	0	16242	0	0	0	34556	0	0	0	10076	0	0	1	18392	0	0	0	21538	0	0	0	113548	0	0	0	6122	0	0	0	30600	0	0
14	68117628	rs751258615	G	A	gnomAD Exomes	PASS	NA	p.Val352Val	c.1056G>A(p.=)	c.1056G>A	synonymous_variant		1	251074	3.98289e-06	0	0	0	16254	0	0	0	34548	0	0	0	10078	0	0	0	18392	0	0	0	21446	0	0	1	113632	0	0	0	6130	0	0	0	30594	0	0
14	68113699	rs1292507725	A	T	gnomAD Exomes	PASS	NA	p.Ile227Phe	p.Ile227Phe	c.679A>T	missense_variant		1	251082	3.98276e-06	0	0	0	16246	0	0	0	34558	0	0	0	10080	0	0	0	18392	0	0	0	21508	0	0	0	113566	0	0	0	6126	0	0	1	30606	0	0
14	68113703	rs141792961	A	G	gnomAD Exomes	PASS	NA	p.Gln228Arg	p.Gln228Arg	c.683A>G	missense_variant		1	251088	3.98267e-06	0	0	0	16248	0	0	0	34554	0	0	0	10080	0	0	0	18390	0	0	0	21502	0	0	1	113580	0	0	0	6126	0	0	0	30608	0	0
14	68113693		C	G	gnomAD Exomes	PASS	NA	p.Leu225Val	p.Leu225Val	c.673C>G	missense_variant		1	251090	3.98264e-06	0	0	0	16246	0	0	0	34558	0	0	0	10080	0	0	0	18392	0	0	0	21530	0	0	1	113552	0	0	0	6126	0	0	0	30606	0	0
14	68109063	rs1470171196	A	C	gnomAD Exomes	PASS	NA	p.Thr115Thr	c.345A>C(p.=)	c.345A>C	synonymous_variant		1	251094	3.98257e-06	0	0	0	16250	0	0	1	34520	0	0	0	10076	0	0	0	18388	0	0	0	21608	0	0	0	113524	0	0	0	6118	0	0	0	30610	0	0
14	68113676		TG	T	gnomAD Exomes	PASS	NA	p.Met219IlefsTer20	p.Met219IlefsTer20	c.657delG	frameshift_variant		1	251094	3.98257e-06	0	0	0	16238	0	0	0	34552	0	0	0	10076	0	0	0	18392	0	0	0	21556	0	0	0	113554	0	0	0	6118	0	0	1	30608	0	0
14	68113676		T	G	gnomAD Exomes	PASS	NA	p.Met219Arg	p.Met219Arg	c.656T>G	missense_variant		1	251094	3.98257e-06	0	0	0	16238	0	0	0	34552	0	0	0	10076	0	0	0	18392	0	0	0	21556	0	0	0	113554	0	0	0	6118	0	0	1	30608	0	0
14	68112397	rs747425817	T	G	gnomAD Exomes	PASS	NA	p.Cys134Gly	p.Cys134Gly	c.400T>G	missense_variant		1	251096	3.98254e-06	0	0	0	16250	0	0	1	34490	0	0	0	10074	0	0	0	18382	0	0	0	21628	0	0	0	113544	0	0	0	6130	0	0	0	30598	0	0
14	68112397	rs747425817	T	C	gnomAD Exomes	PASS	NA	p.Cys134Arg	p.Cys134Arg	c.400T>C	missense_variant		1	251096	3.98254e-06	0	0	0	16250	0	0	1	34490	0	0	0	10074	0	0	0	18382	0	0	0	21628	0	0	0	113544	0	0	0	6130	0	0	0	30598	0	0
14	68108908	rs1411986978	C	T	gnomAD Exomes	PASS	NA	p.His64Tyr	p.His64Tyr	c.190C>T	missense_variant		1	251112	3.98229e-06	0	0	0	16254	0	0	0	34526	0	0	0	10070	0	0	1	18392	0	0	0	21630	0	0	0	113524	0	0	0	6122	0	0	0	30594	0	0
14	68117448	rs1360925540	G	A	gnomAD Exomes	PASS	NA	p.Leu292Leu	c.876G>A(p.=)	c.876G>A	synonymous_variant		1	251114	3.98226e-06	0	0	0	16248	0	0	0	34584	0	0	0	10074	0	0	0	18394	0	0	0	21648	0	0	1	113422	0	0	0	6128	0	0	0	30616	0	0
14	68109059	rs370383653	T	C	gnomAD Exomes	PASS	NA	p.Val114Ala	p.Val114Ala	c.341T>C	missense_variant		1	251124	3.9821e-06	0	0	0	16250	0	0	0	34524	0	0	0	10066	0	0	0	18390	0	0	0	21606	0	0	1	113560	0	0	0	6118	0	0	0	30610	0	0
14	68087726	rs1426273203	A	G	gnomAD Exomes	PASS	NA	c.184+43A>G		c.184+43A>G	intron_variant		1	251126	3.98206e-06	0	0	0	16238	0	0	0	34520	0	0	0	10066	0	0	0	18358	0	0	0	21632	0	0	0	113592	0	0	0	6126	0	0	1	30594	0	0
14	68114874		A	G	gnomAD Exomes	PASS	NA	p.Tyr278Cys	p.Tyr278Cys	c.833A>G	missense_variant		1	251126	3.98206e-06	0	0	0	16244	0	0	0	34542	0	0	0	10076	0	0	1	18392	0	0	0	21622	0	0	0	113524	0	0	0	6124	0	0	0	30602	0	0
14	68114818	rs1336372870	G	T	gnomAD Exomes	PASS	NA	p.Leu259Leu	c.777G>T(p.=)	c.777G>T	synonymous_variant		1	251160	3.98153e-06	0	0	0	16240	0	0	0	34524	0	0	0	10078	0	0	0	18386	0	0	0	21628	0	0	1	113572	0	0	0	6126	0	0	0	30606	0	0
14	68108910	rs753857874	C	T	gnomAD Exomes	PASS	NA	p.His64His	c.192C>T(p.=)	c.192C>T	synonymous_variant		1	251172	3.98134e-06	0	0	0	16254	0	0	0	34540	0	0	0	10076	0	0	0	18392	0	0	0	21630	0	0	0	113550	0	0	0	6120	0	0	1	30610	0	0
14	68108919	rs146346923	CTT	C	gnomAD Exomes	PASS	NA	p.Phe68TrpfsTer12	p.Phe68TrpfsTer12	c.203_204delTT	frameshift_variant		1	251178	3.98124e-06	0	0	0	16254	0	0	1	34544	0	0	0	10074	0	0	0	18392	0	0	0	21634	0	0	0	113550	0	0	0	6120	0	0	0	30610	0	0
14	68117452	rs755000818	CTTG	C	gnomAD Exomes	PASS	NA	p.Val295del	p.Val295del	c.884_886delTTG	inframe_deletion		1	251178	3.98124e-06	0	0	0	16250	0	0	0	34584	0	0	0	10072	0	0	1	18394	0	0	0	21646	0	0	0	113480	0	0	0	6136	0	0	0	30616	0	0
14	68108911	rs1165030542	C	G	gnomAD Exomes	PASS	NA	p.Leu65Val	p.Leu65Val	c.193C>G	missense_variant		1	251186	3.98111e-06	0	0	0	16254	0	0	0	34540	0	0	0	10076	0	0	0	18392	0	0	0	21636	0	0	0	113562	0	0	0	6122	0	0	1	30604	0	0
14	68114820	rs911182489	C	T	gnomAD Exomes	PASS	NA	p.Ala260Val	p.Ala260Val	c.779C>T	missense_variant		1	251186	3.98111e-06	0	0	0	16248	0	0	0	34526	0	0	0	10078	0	0	1	18386	0	0	0	21630	0	0	0	113584	0	0	0	6126	0	0	0	30608	0	0
14	68113379	rs149852076	T	C	gnomAD Exomes	PASS	NA	p.Phe181Leu	p.Phe181Leu	c.541T>C	missense_variant		1	251190	3.98105e-06	0	0	1	16250	0	0	0	34526	0	0	0	10072	0	0	0	18390	0	0	0	21624	0	0	0	113612	0	0	0	6126	0	0	0	30590	0	0
14	68114825	rs1251048958	G	T	gnomAD Exomes	PASS	NA	p.Ala262Ser	p.Ala262Ser	c.784G>T	missense_variant		1	251192	3.98102e-06	0	0	0	16248	0	0	0	34532	0	0	0	10080	0	0	0	18386	0	0	0	21638	0	0	1	113578	0	0	0	6128	0	0	0	30602	0	0
14	68109053	rs139496019	G	T	gnomAD Exomes	PASS	NA	p.Ser112Ile	p.Ser112Ile	c.335G>T	missense_variant		1	251194	3.98099e-06	0	0	0	16248	0	0	0	34538	0	0	0	10078	0	0	0	18390	0	0	0	21620	0	0	1	113586	0	0	0	6122	0	0	0	30612	0	0
14	68109051	rs1237886598	C	T	gnomAD Exomes	PASS	NA	p.Tyr111Tyr	c.333C>T(p.=)	c.333C>T	synonymous_variant		1	251200	3.98089e-06	0	0	1	16252	0	0	0	34538	0	0	0	10076	0	0	0	18388	0	0	0	21620	0	0	0	113594	0	0	0	6118	0	0	0	30614	0	0
14	68113442	rs1465413881	G	A	gnomAD Exomes	PASS	NA	p.Asp202Asn	p.Asp202Asn	c.604G>A	missense_variant		1	251206	3.9808e-06	0	0	0	16246	0	0	1	34524	0	0	0	10070	0	0	0	18390	0	0	0	21620	0	0	0	113632	0	0	0	6128	0	0	0	30596	0	0
14	68112504	rs1284605912	A	G	gnomAD Exomes	PASS	NA	p.Arg169Arg	c.507A>G(p.=)	c.507A>G	synonymous_variant		1	251210	3.98073e-06	0	0	0	16250	0	0	0	34508	0	0	0	10066	0	0	1	18390	0	0	0	21626	0	0	0	113636	0	0	0	6128	0	0	0	30606	0	0
14	68108914	rs1398829842	A	T	gnomAD Exomes	PASS	NA	p.Lys66Ter	p.Lys66Ter	c.196A>T	stop_gained		1	251212	3.9807e-06	0	0	0	16254	0	0	0	34542	0	0	0	10076	0	0	0	18392	0	0	0	21634	0	0	1	113578	0	0	0	6126	0	0	0	30610	0	0
14	68108914	rs1398829842	A	G	gnomAD Exomes	PASS	NA	p.Lys66Glu	p.Lys66Glu	c.196A>G	missense_variant		1	251212	3.9807e-06	0	0	0	16254	0	0	1	34542	0	0	0	10076	0	0	0	18392	0	0	0	21634	0	0	0	113578	0	0	0	6126	0	0	0	30610	0	0
14	68114867	rs1199887158	G	A	gnomAD Exomes	PASS	NA	p.Gly276Ser	p.Gly276Ser	c.826G>A	missense_variant		1	251212	3.9807e-06	0	0	0	16248	0	0	0	34560	0	0	0	10080	0	0	0	18392	0	0	0	21638	0	0	0	113564	0	0	0	6126	0	0	1	30604	0	0
14	68114867	rs1199887158	G	T	gnomAD Exomes	PASS	NA	p.Gly276Cys	p.Gly276Cys	c.826G>T	missense_variant		1	251212	3.9807e-06	0	0	0	16248	0	0	1	34560	0	0	0	10080	0	0	0	18392	0	0	0	21638	0	0	0	113564	0	0	0	6126	0	0	0	30604	0	0
14	68108922	rs1022569953	T	C	gnomAD Exomes	PASS	NA	p.Phe68Phe	c.204T>C(p.=)	c.204T>C	synonymous_variant		1	251216	3.98064e-06	0	0	0	16252	0	0	0	34542	0	0	0	10074	0	0	0	18392	0	0	0	21636	0	0	1	113586	0	0	0	6122	0	0	0	30612	0	0
14	68112495	rs757517296	TCTC	T	gnomAD Exomes	PASS	NA	p.Leu168del	p.Leu168del	c.502_504delCTC	inframe_deletion		1	251216	3.98064e-06	0	0	0	16248	0	0	0	34514	0	0	0	10072	0	0	1	18390	0	0	0	21628	0	0	0	113624	0	0	0	6130	0	0	0	30610	0	0
14	68117623	rs112748595	C	A	gnomAD Exomes	PASS	NA	p.Arg351Ser	p.Arg351Ser	c.1051C>A	missense_variant		1	251216	3.98064e-06	0	0	0	16256	0	0	0	34562	0	0	0	10078	0	0	0	18392	0	0	0	21552	0	0	0	113648	0	0	0	6132	0	0	1	30596	0	0
14	68114824	rs771646335	A	G	gnomAD Exomes	PASS	NA	p.Pro261Pro	c.783A>G(p.=)	c.783A>G	synonymous_variant		1	251218	3.98061e-06	0	0	0	16250	0	0	0	34536	0	0	0	10080	0	0	0	18388	0	0	0	21636	0	0	1	113596	0	0	0	6126	0	0	0	30606	0	0
14	68108926		G	T	gnomAD Exomes	PASS	NA	p.Asp70Tyr	p.Asp70Tyr	c.208G>T	missense_variant		1	251220	3.98057e-06	0	0	0	16254	0	0	0	34540	0	0	0	10072	0	0	0	18392	0	0	0	21638	0	0	1	113586	0	0	0	6124	0	0	0	30614	0	0
14	68108926		GA	G	gnomAD Exomes	PASS	NA	p.Asp70ValfsTer2	p.Asp70ValfsTer2	c.209delA	frameshift_variant		1	251220	3.98057e-06	0	0	0	16254	0	0	1	34540	0	0	0	10072	0	0	0	18392	0	0	0	21638	0	0	0	113586	0	0	0	6124	0	0	0	30614	0	0
14	68114845	rs146923741	C	A	gnomAD Exomes	PASS	NA	p.Val268Val	c.804C>A(p.=)	c.804C>A	synonymous_variant		1	251224	3.98051e-06	0	0	1	16248	0	0	0	34546	0	0	0	10078	0	0	0	18386	0	0	0	21644	0	0	0	113588	0	0	0	6128	0	0	0	30606	0	0
14	68113385	rs761897401	TG	T	gnomAD Exomes	PASS	NA	p.Trp183Ter	p.Trp183Ter	c.549delG	frameshift_variant		1	251226	3.98048e-06	0	0	0	16250	0	0	0	34532	0	0	0	10072	0	0	0	18392	0	0	0	21634	0	0	1	113624	0	0	0	6134	0	0	0	30588	0	0
14	68113438	rs376670540	CGTG	C	gnomAD Exomes	PASS	NA	p.Val201del	p.Val201del	c.602_604delTGG	inframe_deletion		1	251226	3.98048e-06	0	0	1	16248	0	0	0	34534	0	0	0	10074	0	0	0	18392	0	0	0	21626	0	0	0	113632	0	0	0	6128	0	0	0	30592	0	0
14	68114862	rs371149374	G	A	gnomAD Exomes	PASS	NA	p.Arg274Gln	p.Arg274Gln	c.821G>A	missense_variant		1	251228	3.98045e-06	0	0	1	16248	0	0	0	34558	0	0	0	10080	0	0	0	18390	0	0	0	21632	0	0	0	113588	0	0	0	6130	0	0	0	30602	0	0
14	68108930	rs750226958	T	G	gnomAD Exomes	PASS	NA	p.Leu71Trp	p.Leu71Trp	c.212T>G	missense_variant		1	251230	3.98042e-06	0	0	0	16254	0	0	0	34542	0	0	0	10072	0	0	0	18392	0	0	0	21642	0	0	0	113590	0	0	0	6124	0	0	1	30614	0	0
14	68108930	rs750226958	T	C	gnomAD Exomes	PASS	NA	p.Leu71Ser	p.Leu71Ser	c.212T>C	missense_variant		1	251230	3.98042e-06	0	0	0	16254	0	0	0	34542	0	0	0	10072	0	0	0	18392	0	0	0	21642	0	0	1	113590	0	0	0	6124	0	0	0	30614	0	0
14	68114835	rs775076365	C	T	gnomAD Exomes	PASS	NA	p.Thr265Ile	p.Thr265Ile	c.794C>T	missense_variant		1	251238	3.98029e-06	0	0	0	16250	0	0	0	34542	0	0	0	10080	0	0	0	18388	0	0	0	21640	0	0	0	113600	0	0	0	6130	0	0	1	30608	0	0
14	68114855	rs754262476	AC	A	gnomAD Exomes	PASS	NA	p.Tyr273IlefsTer44	p.Tyr273IlefsTer44	c.816delC	frameshift_variant		1	251238	3.98029e-06	0	0	0	16250	0	0	0	34556	0	0	0	10076	0	0	0	18390	0	0	0	21638	0	0	0	113594	0	0	0	6124	0	0	1	30610	0	0
14	68114842		T	A	gnomAD Exomes	PASS	NA	p.Val267Val	c.801T>A(p.=)	c.801T>A	synonymous_variant		1	251244	3.98019e-06	0	0	0	16250	0	0	0	34546	0	0	0	10078	0	0	0	18388	0	0	0	21644	0	0	1	113598	0	0	0	6130	0	0	0	30610	0	0
14	68113392	rs145791461	A	G	gnomAD Exomes	PASS	NA	p.Lys185Arg	p.Lys185Arg	c.554A>G	missense_variant		1	251248	3.98013e-06	0	0	0	16250	0	0	0	34538	0	0	0	10076	0	0	0	18392	0	0	0	21632	0	0	1	113634	0	0	0	6134	0	0	0	30592	0	0
14	68108941	rs1292735882	C	G	gnomAD Exomes	PASS	NA	p.Pro75Ala	p.Pro75Ala	c.223C>G	missense_variant		1	251250	3.9801e-06	0	0	0	16254	0	0	0	34554	0	0	0	10068	0	0	0	18394	0	0	0	21642	0	0	0	113596	0	0	0	6126	0	0	1	30616	0	0
14	68112410	rs769892843	G	C	gnomAD Exomes	PASS	NA	p.Cys138Ser	p.Cys138Ser	c.413G>C	missense_variant		1	251260	3.97994e-06	0	0	0	16252	0	0	0	34512	0	0	1	10076	0	0	0	18392	0	0	0	21640	0	0	0	113640	0	0	0	6136	0	0	0	30612	0	0
14	68113398	rs753154059	G	A	gnomAD Exomes	PASS	NA	p.Cys187Tyr	p.Cys187Tyr	c.560G>A	missense_variant		1	251264	3.97988e-06	0	0	0	16250	0	0	0	34538	0	0	0	10076	0	0	0	18392	0	0	0	21634	0	0	1	113642	0	0	0	6132	0	0	0	30600	0	0
14	68112405	rs368839100	C	G	gnomAD Exomes	PASS	NA	p.Asp136Glu	p.Asp136Glu	c.408C>G	missense_variant		1	251266	3.97985e-06	0	0	0	16252	0	0	0	34516	0	0	0	10078	0	0	0	18390	0	0	0	21640	0	0	0	113644	0	0	0	6136	0	0	1	30610	0	0
14	68113430	rs772178201	C	T	gnomAD Exomes	PASS	NA	p.Leu198Leu	c.592C>T(p.=)	c.592C>T	synonymous_variant		1	251268	3.97981e-06	0	0	0	16248	0	0	0	34544	0	0	0	10072	0	0	0	18390	0	0	0	21636	0	0	1	113646	0	0	0	6134	0	0	0	30598	0	0
14	68109026	rs760901118	T	C	gnomAD Exomes	PASS	NA	p.Val103Ala	p.Val103Ala	c.308T>C	missense_variant		1	251278	3.97966e-06	0	0	0	16252	0	0	0	34538	0	0	0	10080	0	0	0	18392	0	0	0	21642	0	0	1	113628	0	0	0	6130	0	0	0	30616	0	0
14	68117615	rs1173897584	A	G	gnomAD Exomes	PASS	NA	p.Asn348Ser	p.Asn348Ser	c.1043A>G	missense_variant		1	251278	3.97966e-06	0	0	0	16256	0	0	0	34572	0	0	0	10078	0	0	0	18380	0	0	0	21608	0	0	1	113650	0	0	0	6128	0	0	0	30606	0	0
14	68117468	rs764112987	C	T	gnomAD Exomes	PASS	NA	p.Pro299Leu	p.Pro299Leu	c.896C>T	missense_variant		1	251288	3.9795e-06	0	0	0	16254	0	0	0	34586	0	0	0	10078	0	0	0	18394	0	0	0	21646	0	0	1	113578	0	0	0	6136	0	0	0	30616	0	0
14	68113399	rs1198293257	T	C	gnomAD Exomes	PASS	NA	p.Cys187Cys	c.561T>C(p.=)	c.561T>C	synonymous_variant		1	251290	3.97947e-06	0	0	0	16250	0	0	0	34544	0	0	0	10076	0	0	0	18392	0	0	0	21636	0	0	0	113656	0	0	0	6132	0	0	1	30604	0	0
14	68113400	rs756455795	A	G	gnomAD Exomes	PASS	NA	p.Ile188Val	p.Ile188Val	c.562A>G	missense_variant		1	251292	3.97943e-06	0	0	0	16250	0	0	0	34550	0	0	0	10076	0	0	0	18392	0	0	0	21636	0	0	0	113650	0	0	0	6132	0	0	1	30606	0	0
14	68109010	rs1454355409	G	C	gnomAD Exomes	PASS	NA	p.Glu98Gln	p.Glu98Gln	c.292G>C	missense_variant		1	251298	3.97934e-06	0	0	0	16252	0	0	0	34542	0	0	0	10078	0	0	0	18392	0	0	0	21646	0	0	1	113642	0	0	0	6130	0	0	0	30616	0	0
14	68112480	rs1243648109	A	G	gnomAD Exomes	PASS	NA	p.Gly161Gly	c.483A>G(p.=)	c.483A>G	synonymous_variant		1	251298	3.97934e-06	0	0	0	16252	0	0	0	34534	0	0	0	10078	0	0	0	18390	0	0	0	21644	0	0	1	113658	0	0	0	6130	0	0	0	30612	0	0
14	68109009	rs1357255708	G	C	gnomAD Exomes	PASS	NA	p.Gln97His	p.Gln97His	c.291G>C	missense_variant		1	251300	3.97931e-06	0	0	0	16254	0	0	0	34544	0	0	0	10076	0	0	0	18392	0	0	0	21646	0	0	0	113650	0	0	1	6124	0	0	0	30614	0	0
14	68112428	rs1298184141	C	T	gnomAD Exomes	PASS	NA	p.Ala144Val	p.Ala144Val	c.431C>T	missense_variant		1	251304	3.97924e-06	0	0	0	16254	0	0	0	34518	0	0	0	10076	0	0	0	18392	0	0	0	21646	0	0	0	113670	0	0	0	6136	0	0	1	30612	0	0
14	68117604	rs1223588276	T	TATTTTTTTTC	gnomAD Exomes	PASS	NA	p.Glu345IlefsTer20	p.Glu345IlefsTer20	c.1032_1033insATTTTTTTTC	frameshift_variant	lc_lof	1	251304	3.97924e-06	0	0	0	16256	0	0	0	34578	0	0	0	10078	0	0	0	18370	0	0	0	21628	0	0	1	113656	0	0	0	6130	0	0	0	30608	0	0
14	68117558	rs1268566409	G	T	gnomAD Exomes	PASS	NA	p.Gly329Val	p.Gly329Val	c.986G>T	missense_variant		1	251306	3.97921e-06	0	0	0	16256	0	0	1	34590	0	0	0	10080	0	0	0	18366	0	0	0	21644	0	0	0	113626	0	0	0	6132	0	0	0	30612	0	0
14	68109011	rs1316065770	A	G	gnomAD Exomes	PASS	NA	p.Glu98Gly	p.Glu98Gly	c.293A>G	missense_variant		1	251308	3.97918e-06	0	0	0	16254	0	0	0	34542	0	0	0	10080	0	0	0	18392	0	0	0	21648	0	0	1	113648	0	0	0	6128	0	0	0	30616	0	0
14	68113410	rs1266692542	C	T	gnomAD Exomes	PASS	NA	p.Ala191Val	p.Ala191Val	c.572C>T	missense_variant		1	251310	3.97915e-06	0	0	0	16254	0	0	1	34550	0	0	0	10070	0	0	0	18392	0	0	0	21640	0	0	0	113664	0	0	0	6134	0	0	0	30606	0	0
14	68117477	rs1248349851	CCACCT	C	gnomAD Exomes	PASS	NA	p.Thr303ArgfsTer9	p.Thr303ArgfsTer9	c.908_912delCCTCA	frameshift_variant		1	251310	3.97915e-06	0	0	0	16254	0	0	0	34586	0	0	0	10078	0	0	0	18394	0	0	0	21646	0	0	0	113600	0	0	0	6138	0	0	1	30614	0	0
14	68112477	rs1340195780	T	C	gnomAD Exomes	PASS	NA	p.His160His	c.480T>C(p.=)	c.480T>C	synonymous_variant		1	251314	3.97909e-06	0	0	0	16252	0	0	0	34534	0	0	0	10076	0	0	0	18392	0	0	1	21646	0	0	0	113666	0	0	0	6134	0	0	0	30614	0	0
14	68112477	rs1340195780	T	G	gnomAD Exomes	PASS	NA	p.His160Gln	p.His160Gln	c.480T>G	missense_variant		1	251314	3.97909e-06	0	0	0	16252	0	0	0	34534	0	0	0	10076	0	0	1	18392	0	0	0	21646	0	0	0	113666	0	0	0	6134	0	0	0	30614	0	0
14	68117606	rs761870615	A	C	gnomAD Exomes	PASS	NA	p.Glu345Ala	p.Glu345Ala	c.1034A>C	missense_variant		1	251314	3.97909e-06	0	0	0	16256	0	0	1	34574	0	0	0	10078	0	0	0	18394	0	0	0	21620	0	0	0	113646	0	0	0	6134	0	0	0	30612	0	0
14	68117606	rs761870615	A	G	gnomAD Exomes	PASS	NA	p.Glu345Gly	p.Glu345Gly	c.1034A>G	missense_variant		1	251314	3.97909e-06	0	0	0	16256	0	0	0	34574	0	0	0	10078	0	0	0	18394	0	0	0	21620	0	0	1	113646	0	0	0	6134	0	0	0	30612	0	0
14	68117606	rs761870615	A	T	gnomAD Exomes	PASS	NA	p.Glu345Val	p.Glu345Val	c.1034A>T	missense_variant		1	251314	3.97909e-06	0	0	0	16256	0	0	1	34574	0	0	0	10078	0	0	0	18394	0	0	0	21620	0	0	0	113646	0	0	0	6134	0	0	0	30612	0	0
14	68113416	rs779193558	T	C	gnomAD Exomes	PASS	NA	p.Ile193Thr	p.Ile193Thr	c.578T>C	missense_variant		1	251320	3.97899e-06	0	0	0	16252	0	0	0	34552	0	0	0	10074	0	0	0	18392	0	0	0	21640	0	0	1	113670	0	0	0	6134	0	0	0	30606	0	0
14	68109005	rs746310852	A	G	gnomAD Exomes	PASS	NA	p.Asn96Ser	p.Asn96Ser	c.287A>G	missense_variant		1	251322	3.97896e-06	0	0	0	16254	0	0	0	34546	0	0	0	10080	0	0	0	18392	0	0	0	21648	0	0	1	113658	0	0	0	6130	0	0	0	30614	0	0
14	68087721		G	T	gnomAD Exomes	PASS	NA	c.184+38G>T		c.184+38G>T	intron_variant		1	251326	3.9789e-06	0	0	0	16246	0	0	0	34538	0	0	0	10074	0	0	0	18380	0	0	0	21642	0	0	1	113706	0	0	0	6132	0	0	0	30608	0	0
14	68087721		GTAA	G	gnomAD Exomes	PASS	NA	c.184+41_184+43delATA		c.184+41_184+43delATA	intron_variant		1	251326	3.9789e-06	0	0	0	16246	0	0	0	34538	0	0	0	10074	0	0	0	18380	0	0	0	21642	0	0	0	113706	0	0	0	6132	0	0	1	30608	0	0
14	68108995	rs774897437	G	A	gnomAD Exomes	PASS	NA	p.Gly93Ser	p.Gly93Ser	c.277G>A	missense_variant		1	251328	3.97886e-06	0	0	1	16254	0	0	0	34550	0	0	0	10078	0	0	0	18394	0	0	0	21642	0	0	0	113664	0	0	0	6132	0	0	0	30614	0	0
14	68108993	rs771605897	T	G	gnomAD Exomes	PASS	NA	p.Val92Gly	p.Val92Gly	c.275T>G	missense_variant		1	251330	3.97883e-06	0	0	0	16254	0	0	0	34548	0	0	0	10078	0	0	0	18394	0	0	0	21646	0	0	0	113664	0	0	0	6130	0	0	1	30616	0	0
14	68112462	rs1384349254	A	G	gnomAD Exomes	PASS	NA	p.Ser155Ser	c.465A>G(p.=)	c.465A>G	synonymous_variant		1	251330	3.97883e-06	0	0	0	16254	0	0	0	34542	0	0	0	10076	0	0	0	18392	0	0	0	21648	0	0	0	113670	0	0	0	6134	0	0	1	30614	0	0
14	68117564	rs370005314	A	G	gnomAD Exomes	PASS	NA	p.His331Arg	p.His331Arg	c.992A>G	missense_variant		1	251332	3.9788e-06	0	0	0	16256	0	0	0	34588	0	0	0	10080	0	0	0	18364	0	0	0	21646	0	0	1	113650	0	0	0	6134	0	0	0	30614	0	0
14	68108988	rs1156312613	C	T	gnomAD Exomes	PASS	NA	p.Arg90Arg	c.270C>T(p.=)	c.270C>T	synonymous_variant		1	251334	3.97877e-06	0	0	0	16254	0	0	0	34552	0	0	0	10078	0	0	0	18394	0	0	0	21646	0	0	1	113666	0	0	0	6128	0	0	0	30616	0	0
14	68108984	rs1185107401	C	T	gnomAD Exomes	PASS	NA	p.Pro89Leu	p.Pro89Leu	c.266C>T	missense_variant		1	251338	3.97871e-06	0	0	0	16254	0	0	0	34556	0	0	0	10078	0	0	0	18394	0	0	0	21646	0	0	1	113668	0	0	0	6126	0	0	0	30616	0	0
14	68112443	rs754211155	ACACACC	A	gnomAD Exomes	PASS	NA	p.Thr150_Pro151del	p.Thr150_Pro151del	c.448_453delACACCC	inframe_deletion		1	251338	3.97871e-06	0	0	0	16254	0	0	1	34538	0	0	0	10078	0	0	0	18392	0	0	0	21648	0	0	0	113680	0	0	0	6136	0	0	0	30612	0	0
14	68112443	rs754211155	A	T	gnomAD Exomes	PASS	NA	p.Asn149Ile	p.Asn149Ile	c.446A>T	missense_variant		1	251338	3.97871e-06	0	0	0	16254	0	0	0	34538	0	0	0	10078	0	0	0	18392	0	0	0	21648	0	0	1	113680	0	0	0	6136	0	0	0	30612	0	0
14	68112437	rs141081622	A	C	gnomAD Exomes	PASS	NA	p.Asp147Ala	p.Asp147Ala	c.440A>C	missense_variant		1	251340	3.97867e-06	0	0	0	16254	0	0	0	34534	0	0	0	10076	0	0	0	18390	0	0	0	21648	0	0	1	113690	0	0	0	6136	0	0	0	30612	0	0
14	68117555	rs1241041022	AAGG	A	gnomAD Exomes	PASS	NA	p.Gly330del	p.Gly330del	c.987_989delAGG	inframe_deletion		1	251340	3.97867e-06	0	0	0	16256	0	0	0	34588	0	0	0	10080	0	0	0	18372	0	0	0	21648	0	0	0	113650	0	0	0	6134	0	0	1	30612	0	0
14	68108954	rs746675873	A	G	gnomAD Exomes	PASS	NA	p.Asp79Gly	p.Asp79Gly	c.236A>G	missense_variant		1	251346	3.97858e-06	0	0	0	16254	0	0	0	34558	0	0	0	10080	0	0	0	18394	0	0	0	21646	0	0	1	113668	0	0	0	6130	0	0	0	30616	0	0
14	68108987	rs1418638295	G	A	gnomAD Exomes	PASS	NA	p.Arg90His	p.Arg90His	c.269G>A	missense_variant		1	251348	3.97855e-06	0	0	1	16254	0	0	0	34554	0	0	0	10078	0	0	0	18394	0	0	0	21646	0	0	0	113672	0	0	0	6134	0	0	0	30616	0	0
14	68108973	rs1448083304	G	A	gnomAD Exomes	PASS	NA	p.Leu85Leu	c.255G>A(p.=)	c.255G>A	synonymous_variant		1	251350	3.97852e-06	0	0	0	16254	0	0	0	34556	0	0	0	10076	0	0	0	18394	0	0	0	21646	0	0	0	113684	0	0	0	6124	0	0	1	30616	0	0
14	68108981	rs1473953997	A	C	gnomAD Exomes	PASS	NA	p.Asn88Thr	p.Asn88Thr	c.263A>C	missense_variant		1	251350	3.97852e-06	0	0	0	16254	0	0	1	34556	0	0	0	10078	0	0	0	18394	0	0	0	21648	0	0	0	113676	0	0	0	6128	0	0	0	30616	0	0
14	68108951	rs779670637	A	G	gnomAD Exomes	PASS	NA	p.Lys78Arg	p.Lys78Arg	c.233A>G	missense_variant		1	251352	3.97848e-06	0	0	0	16254	0	0	0	34554	0	0	0	10080	0	0	0	18394	0	0	0	21648	0	0	1	113676	0	0	0	6130	0	0	0	30616	0	0
14	68117567	rs772330019	T	C	gnomAD Exomes	PASS	NA	p.Ile332Thr	p.Ile332Thr	c.995T>C	missense_variant		1	251352	3.97848e-06	0	0	0	16256	0	0	0	34590	0	0	0	10080	0	0	0	18372	0	0	0	21646	0	0	1	113660	0	0	0	6136	0	0	0	30612	0	0
14	68108979	rs780904458	G	A	gnomAD Exomes	PASS	NA	p.Val87Val	c.261G>A(p.=)	c.261G>A	synonymous_variant		1	251356	3.97842e-06	0	0	0	16254	0	0	0	34558	0	0	0	10080	0	0	0	18394	0	0	0	21648	0	0	1	113680	0	0	0	6126	0	0	0	30616	0	0
14	68117581	rs1176691930	C	T	gnomAD Exomes	PASS	NA	p.Leu337Phe	p.Leu337Phe	c.1009C>T	missense_variant		1	251356	3.97842e-06	0	0	0	16256	0	0	0	34586	0	0	0	10078	0	0	0	18394	0	0	0	21646	0	0	0	113648	0	0	0	6136	0	0	1	30612	0	0
14	68108974	rs1187383717	A	G	gnomAD Exomes	PASS	NA	p.Ile86Val	p.Ile86Val	c.256A>G	missense_variant		1	251362	3.97833e-06	0	0	0	16254	0	0	0	34558	0	0	0	10078	0	0	0	18392	0	0	0	21646	0	0	0	113690	0	0	0	6128	0	0	1	30616	0	0
14	68117569	rs1012617240	G	T	gnomAD Exomes	PASS	NA	p.Val333Phe	p.Val333Phe	c.997G>T	missense_variant		1	251370	3.9782e-06	0	0	0	16256	0	0	0	34588	0	0	0	10080	0	0	0	18394	0	0	0	21646	0	0	1	113656	0	0	0	6134	0	0	0	30616	0	0
14	68117494	rs1030756780	G	A	gnomAD Exomes	PASS	NA	p.Ala308Thr	p.Ala308Thr	c.922G>A	missense_variant		1	251376	3.9781e-06	0	0	0	16256	0	0	0	34586	0	0	0	10078	0	0	0	18394	0	0	0	21648	0	0	1	113662	0	0	0	6138	0	0	0	30614	0	0
14	68117495	rs753847977	C	T	gnomAD Exomes	PASS	NA	p.Ala308Val	p.Ala308Val	c.923C>T	missense_variant		1	251376	3.9781e-06	0	0	0	16256	0	0	1	34584	0	0	0	10078	0	0	0	18394	0	0	0	21648	0	0	0	113662	0	0	0	6138	0	0	0	30616	0	0
14	68117532	rs1451499408	T	G	gnomAD Exomes	PASS	NA	p.Ala320Ala	c.960T>G(p.=)	c.960T>G	synonymous_variant		1	251380	3.97804e-06	0	0	0	16256	0	0	0	34586	0	0	0	10078	0	0	0	18394	0	0	0	21648	0	0	0	113668	0	0	0	6136	0	0	1	30614	0	0
14	68117545	rs780779961	C	A	gnomAD Exomes	PASS	NA	p.Gln325Lys	p.Gln325Lys	c.973C>A	missense_variant		1	251382	3.97801e-06	0	0	0	16256	0	0	0	34590	0	0	0	10078	0	0	0	18394	0	0	0	21648	0	0	0	113666	0	0	0	6136	0	0	1	30614	0	0
14	68117511	rs372329104	C	G	gnomAD Exomes	PASS	NA	p.Asn313Lys	p.Asn313Lys	c.939C>G	missense_variant		1	251386	3.97795e-06	0	0	0	16256	0	0	0	34588	0	0	1	10078	0	0	0	18394	0	0	0	21648	0	0	0	113666	0	0	0	6140	0	0	0	30616	0	0
14	68117511	rs372329104	C	T	gnomAD Exomes	PASS	NA	p.Asn313Asn	c.939C>T(p.=)	c.939C>T	synonymous_variant		1	251386	3.97795e-06	0	0	1	16256	0	0	0	34588	0	0	0	10078	0	0	0	18394	0	0	0	21648	0	0	0	113666	0	0	0	6140	0	0	0	30616	0	0
14	68087717	rs1429998101	A	G	gnomAD Exomes	PASS	NA	c.184+34A>G		c.184+34A>G	intron_variant		1	251406	3.97763e-06	0	0	0	16254	0	0	1	34564	0	0	0	10076	0	0	0	18388	0	0	0	21642	0	0	0	113736	0	0	0	6136	0	0	0	30610	0	0
14	68117517	rs1278177596	A	G	gnomAD Exomes	PASS	NA	p.Ala315Ala	c.945A>G(p.=)	c.945A>G	synonymous_variant		1	251408	3.9776e-06	0	0	0	16256	0	0	0	34588	0	0	0	10078	0	0	0	18394	0	0	0	21648	0	0	1	113688	0	0	0	6140	0	0	0	30616	0	0
14	68087713	rs1487581394	C	T	gnomAD Exomes	PASS	NA	c.184+30C>T		c.184+30C>T	intron_variant		1	251434	3.97719e-06	0	0	0	16256	0	0	0	34574	0	0	0	10076	0	0	0	18390	0	0	1	21642	0	0	0	113750	0	0	0	6136	0	0	0	30610	0	0
14	68087589	rs781144339	G	A	gnomAD Exomes	PASS	NA	c.112-22G>A		c.112-22G>A	intron_variant		1	251450	3.97693e-06	0	0	0	16256	0	0	1	34578	0	0	0	10080	0	0	0	18394	0	0	0	21648	0	0	0	113744	0	0	0	6134	0	0	0	30616	0	0
14	68087586	rs574112396	A	G	gnomAD Exomes	PASS	NA	c.112-25A>G		c.112-25A>G	intron_variant		1	251452	3.9769e-06	0	0	0	16256	0	0	1	34576	0	0	0	10080	0	0	0	18394	0	0	0	21648	0	0	0	113746	0	0	0	6136	0	0	0	30616	0	0
14	68087608	rs775553351	CAGAAA	C	gnomAD Exomes	PASS	NA	c.117_121delAAAAG	p.Lys40SerfsTer39	c.117_121delAAAAG	splice_acceptor_variant		1	251466	3.97668e-06	0	0	0	16256	0	0	0	34588	0	0	0	10078	0	0	0	18394	0	0	0	21648	0	0	1	113748	0	0	0	6138	0	0	0	30616	0	0
14	68087597	rs752808765	T	C	gnomAD Exomes	PASS	NA	c.112-14T>C		c.112-14T>C	intron_variant		1	251470	3.97662e-06	0	0	1	16256	0	0	0	34586	0	0	0	10080	0	0	0	18394	0	0	0	21648	0	0	0	113752	0	0	0	6138	0	0	0	30616	0	0
14	68087703	rs989380626	GA	G	gnomAD Exomes	PASS	NA	c.184+21delA		c.184+21delA	intron_variant		1	251472	3.97659e-06	0	0	0	16254	0	0	0	34586	0	0	0	10078	0	0	0	18392	0	0	0	21648	0	0	1	113760	0	0	0	6138	0	0	0	30616	0	0
14	68087610		G	A	gnomAD Exomes	PASS	NA	c.112-1G>A		c.112-1G>A	splice_acceptor_variant		1	251476	3.97652e-06	0	0	0	16256	0	0	0	34588	0	0	0	10080	0	0	1	18394	0	0	0	21648	0	0	0	113756	0	0	0	6138	0	0	0	30616	0	0
14	68087699	rs756162236	T	A	gnomAD Exomes	PASS	NA	c.184+16T>A		c.184+16T>A	intron_variant		1	251480	3.97646e-06	0	0	0	16254	0	0	0	34588	0	0	0	10080	0	0	1	18394	0	0	0	21648	0	0	0	113762	0	0	0	6138	0	0	0	30616	0	0
14	68087698	rs769781175	T	TAA	gnomAD Exomes	PASS	NA	c.184+15_184+16insAA		c.184+15_184+16insAA	intron_variant		1	251482	3.97643e-06	0	0	0	16256	0	0	0	34588	0	0	0	10080	0	0	1	18394	0	0	0	21648	0	0	0	113762	0	0	0	6138	0	0	0	30616	0	0
14	68087669	rs1402835063	G	C	gnomAD Exomes	PASS	NA	p.Arg57Thr	p.Arg57Thr	c.170G>C	missense_variant		1	251490	3.9763e-06	0	0	0	16256	0	0	0	34592	0	0	0	10080	0	0	0	18394	0	0	0	21648	0	0	1	113764	0	0	0	6140	0	0	0	30616	0	0
14	68087682	rs367731003	G	C	gnomAD Exomes	PASS	NA	p.Leu61Phe	p.Leu61Phe	c.183G>C	missense_variant		1	251490	3.9763e-06	0	0	1	16256	0	0	0	34592	0	0	0	10080	0	0	0	18394	0	0	0	21648	0	0	0	113766	0	0	0	6138	0	0	0	30616	0	0
14	68087647	rs760230969	A	G	gnomAD Exomes	PASS	NA	p.Arg50Gly	p.Arg50Gly	c.148A>G	missense_variant		1	251492	3.97627e-06	0	0	0	16254	0	0	1	34592	0	0	0	10080	0	0	0	18394	0	0	0	21648	0	0	0	113768	0	0	0	6140	0	0	0	30616	0	0
14	68087668	rs1329737234	A	T	gnomAD Exomes	PASS	NA	p.Arg57Trp	p.Arg57Trp	c.169A>T	missense_variant		1	251492	3.97627e-06	0	0	0	16256	0	0	0	34592	0	0	0	10080	0	0	1	18394	0	0	0	21648	0	0	0	113766	0	0	0	6140	0	0	0	30616	0	0
14	68087678	rs201007786	G	A	gnomAD Exomes	PASS	NA	p.Ser60Asn	p.Ser60Asn	c.179G>A	missense_variant		1	251492	3.97627e-06	0	0	0	16256	0	0	0	34592	0	0	0	10080	0	0	1	18394	0	0	0	21648	0	0	0	113766	0	0	0	6140	0	0	0	30616	0	0
14	68087680	rs751889624	T	C	gnomAD Exomes	PASS	NA	p.Leu61Leu	c.181T>C(p.=)	c.181T>C	synonymous_variant		1	251492	3.97627e-06	0	0	0	16256	0	0	0	34592	0	0	0	10080	0	0	1	18394	0	0	0	21648	0	0	0	113766	0	0	0	6140	0	0	0	30616	0	0
14	68087622	rs749132140	A	G	gnomAD Exomes	PASS	NA	p.Gly41Gly	c.123A>G(p.=)	c.123A>G	synonymous_variant		1	251494	3.97624e-06	0	0	0	16256	0	0	0	34592	0	0	0	10080	0	0	0	18394	0	0	0	21648	0	0	1	113768	0	0	0	6140	0	0	0	30616	0	0
14	68087626	rs778640204	G	A	gnomAD Exomes	PASS	NA	p.Glu43Lys	p.Glu43Lys	c.127G>A	missense_variant		1	251494	3.97624e-06	0	0	0	16256	0	0	0	34592	0	0	0	10080	0	0	0	18394	0	0	0	21648	0	0	0	113768	0	0	0	6140	0	0	1	30616	0	0
14	68087628	rs745512296	G	A	gnomAD Exomes	PASS	NA	p.Glu43Glu	c.129G>A(p.=)	c.129G>A	synonymous_variant		1	251494	3.97624e-06	0	0	0	16256	0	0	0	34592	0	0	0	10080	0	0	0	18394	0	0	0	21648	0	0	1	113768	0	0	0	6140	0	0	0	30616	0	0
14	68087628	rs745512296	G	GC	gnomAD Exomes	PASS	NA	p.His44ProfsTer37	p.His44ProfsTer37	c.130dupC	frameshift_variant		1	251494	3.97624e-06	0	0	0	16256	0	0	0	34592	0	0	1	10080	0	0	0	18394	0	0	0	21648	0	0	0	113768	0	0	0	6140	0	0	0	30616	0	0
14	68087637	rs1441779554	C	T	gnomAD Exomes	PASS	NA	p.Pro46Pro	c.138C>T(p.=)	c.138C>T	synonymous_variant		1	251494	3.97624e-06	0	0	0	16256	0	0	0	34592	0	0	0	10080	0	0	0	18394	0	0	0	21648	0	0	1	113768	0	0	0	6140	0	0	0	30616	0	0
14	68087666	rs1465496170	A	G	gnomAD Exomes	PASS	NA	p.Lys56Arg	p.Lys56Arg	c.167A>G	missense_variant		1	251494	3.97624e-06	0	0	0	16256	0	0	1	34592	0	0	0	10080	0	0	0	18394	0	0	0	21648	0	0	0	113768	0	0	0	6140	0	0	0	30616	0	0
14	68087630	rs1197763583	A	T	gnomAD Exomes	PASS	NA	p.His44Leu	p.His44Leu	c.131A>T	missense_variant		1	251496	3.97621e-06	0	0	1	16256	0	0	0	34592	0	0	0	10080	0	0	0	18394	0	0	0	21648	0	0	0	113770	0	0	0	6140	0	0	0	30616	0	0
14	68087635	rs771701436	C	A	gnomAD Exomes	PASS	NA	p.Pro46Thr	p.Pro46Thr	c.136C>A	missense_variant		1	251496	3.97621e-06	0	0	0	16256	0	0	0	34592	0	0	0	10080	0	0	0	18394	0	0	0	21648	0	0	1	113770	0	0	0	6140	0	0	0	30616	0	0
